# Supplementary material for: Personalised antimicrobial susceptibility testing with clinical prediction modelling informs appropriate antibiotic use
Source: Nat Commun. 2024 Nov 21;15:9924. doi: 10.1038/s41467-024-54192-3 (PMC11582675; doi:10.1038/s41467-024-54192-3)
Supplement: Supplementary file 4 — Supplementary Data 1 [file 41467_2024_54192_MOESM4_ESM.xlsx]

## Sheet: Supplementary Data 1
Measure(s)	Model development	Microsimulation study
	dataset	dataset
··	··	··
Age	Median (IQR)	Median (IQR)
Number of years	65 (48-78)	66 (50-78)
··	··	··
Gender	n (% of patients)	n (% of patients)
‘F’*	17,114 (71.9)	1,896 (71.7)
‘M’*	6,698 (28.1)	750 (28.3)
··	··	··
Race	n (% of patients)	n (% of patients)
White	14,237 (59.8)	1,589 (60.1)
Unknown	3,427 (14.4)	100 (3.8)
Black	3,174 (13.3)	348 (13.2)
Hispanic	1,239 (5.2)	133 (5)
Other	916 (3.8)	394 (14.9)
Asian	819 (3.4)	82 (3.1)
··	··	··
Date of specimen	n (% of specimens)	n (% of specimens)
2008 – 2010	10,348 (43.5)	1,152 (43.5)
2011 – 2013	5,147 (21.6)	633 (23.9)
2014 – 2016	4,465 (18.8)	449 (17)
2017 – 2019	3,851 (16.2)	412 (15.6)
2020 – 2022	1 (0)	0 (0)
··	··	··
Organism grown	n (% of specimens)	n (% of specimens)
Escherichia coli	12,424 (52.2)	1,511 (57.1)
Enterococcus spp.	4,032 (16.9)	459 (17.3)
Klebsiella pneumoniae	2,706 (11.4)	357 (13.5)
Proteus mirabilis	1,530 (6.4)	202 (7.6)
Pseudomonas aeruginosa	1,019 (4.3)	138 (5.2)
Enterobacter cloacae complex	437 (1.8)	38 (1.4)
Klebsiella oxytoca	315 (1.3)	53 (2)
K aerogenes	298 (1.3)	29 (1.1)
Citrobacter freundii complex	287 (1.2)	26 (1)
Morganella morganii	183 (0.8)	19 (0.7)
Serratia marcescens	173 (0.7)	18 (0.7)
E cloacae subsp. cloacae	128 (0.5)	19 (0.7)
Enterococcus faecium	116 (0.5)	12 (0.5)
Enterococcus faecalis	86 (0.4)	5 (0.2)
Providencia rettgeri	15 (0.1)	3 (0.1)
P stuartii	15 (0.1)	2 (0.1)
Other	48 (0.2)	7 (0.3)
··	··	··
Antimicrobial resistance – Access group	··	··
Ampicillin	n (% of specimens)	n (% of specimens)
S	11,056 (46.4)	1,261 (47.7)
I	136 (0.6)	17 (0.6)
R	12,620 (53)	1,368 (51.7)
Ampicillin/sulbactam	n (% of specimens)	n (% of specimens)
S	14,906 (62.6)	1,698 (64.2)
I	2,399 (10.1)	255 (9.6)
R	6,507 (27.3)	693 (26.2)
Cefazolin	n (% of specimens)	n (% of specimens)
S	13,768 (57.8)	1,563 (59.1)
I	138 (0.6)	14 (0.5)
R	9,906 (41.6)	1,069 (40.4)
Gentamicin	n (% of specimens)	n (% of specimens)
S	17,805 (74.8)	1,999 (75.5)
I	274 (1.2)	27 (1)
R	5,733 (24.1)	620 (23.4)
Trimethoprim/sulfamethoxazole	n (% of specimens)	n (% of specimens)
S	14,346 (60.2)	1,608 (60.8)
R	5227 (22)	575 (21.7)
NT	4,239 (17.8)	463 (17.5)
Nitrofurantoin	n (% of specimens)	n (% of specimens)
S	16,929 (71.1)	1,882 (71.1)
I	2,592 (10.9)	261 (9.9)
R	4,291 (18)	503 (19)
··	··	··
Antimicrobial resistance – Watch group	··	··
Piperacillin/tazobactam	n (% of specimens)	n (% of specimens)
S	22,477 (94.4)	2,503 (94.6)
I	149 (0.6)	13 (0.5)
R	1,186 (5)	130 (4.9)
Ceftriaxone	n (% of specimens)	n (% of specimens)
S	15,583 (65.4)	1,756 (66.4)
I	38 (0.2)	5 (0.2)
R	8,191 (34.4)	885 (33.4)
Ceftazidime	n (% of specimens)	n (% of specimens)
S	16,943 (71.2)	1,923 (72.7)
I	205 (0.9)	18 (0.7)
R	6,664 (28)	705 (26.6)
Cefepime	n (% of specimens)	n (% of specimens)
S	18,400 (77.3)	2,059 (77.8)
I	180 (0.8)	12 (0.5)
R	5,232 (22)	575 (21.7)
Meropenem	n (% of specimens)	n (% of specimens)
S	19,410 (81.5)	2,163 (81.7)
I	59 (0.2)	7 (0.3)
R	220 (0.9)	25 (0.9)
NT	4,123 (17.3)	451 (17)
Ciprofloxacin	n (% of specimens)	n (% of specimens)
S	18,426 (77.4)	2,021 (76.4)
I	202 (0.8)	19 (0.7)
R	5,184 (21.8)	606 (22.9)
··	··	··
Total dataset size	n	n
Specimens	23812	2646
Patients	23812	2646
