# Supplementary material for: Personalised antimicrobial susceptibility testing with clinical prediction modelling informs appropriate antibiotic use
Source: Nat Commun. 2024 Nov 21;15:9924. doi: 10.1038/s41467-024-54192-3 (PMC11582675; doi:10.1038/s41467-024-54192-3)
Supplement: Supplementary file 5 — Supplementary Data 2 [file 41467_2024_54192_MOESM5_ESM.xlsx]

## Sheet: Supplementary Data 2
MIMIC-IV dataset	Variable types	Comments
admissions.csv.gz	Admission information	Previous hospital stays, admission and discharge locations, and categorical variables for race, language, insurance type, marital status, and language.
	Demographics
labevents.csv.gz & d_labitems.csv.gz	Blood test results	C-reactive protein and peripheral white blood cell count on the day of the urine test
diagnoses_icd.csv.gz &	ICD-10 diagnosis codes	ICD-10 diagnosis codes for previous admissions grouped by their first character, with a separate variable for previous urinary tract infection.
d_icd_diagnoses	Previous urinary tract infection
procedures_icd.csv.gz &	ICD-10 procedure codes	ICD-10 diagnosis codes for previous admissions grouped by their first character.
d_icd_procedures
microbiologyevents.csv.gz	Presence of a provider ID	A provider ID indicating an outpatient test location, and previous microbiology isolates exhibiting susceptibility (S), resistance (R), susceptibility at increased exposure (I), and not tested over different time frames.
	Antimicrobial resistance variables
omr.csv.gz	Biological measurements	Abnormal body mass index measurements, and frequency of observations as a surrogate marker for raised early warning score (e.g., NEWS).
patients.csv.gz	Demographics	‘Gender’, presented by the data as ‘M’ or ‘F’, and age grouped into 18-29, 30-39, 40-49, 50-59, 60-69, 70-79, 80-89, and over 90.
poe.csv.gz & poe_detail.csv.gz	Previous care events	Ward-based procedures (e.g., urinary catheter insertion), assessments (e.g., ‘do not resuscitate’ order), and referrals (e.g., physiotherapy assessment).
prescriptions.csv.gz	Previous antimicrobial treatment	Previous inpatient treatment with an antimicrobial agent over different timeframes.
services.csv.gz	Current service provider	The medical or surgical specialty in charge of care.
Ampicillin
Parameter name	Value
Intercept	0
Benzylpenicillin resistance in the last year	0.468
Ampicillin susceptibility in the last year	0.446
Nitrofurantoin resistance in the last year	0.314
Current Service: Traum	0.25
Age group: 18	0.243
Ampicillin/sulbactam susceptibility in the last year	0.243
Race: White - Russian	0.22
Admission Location: Emergency Room	0.214
Q group ICD-10 diagnosis in the last year	0.212
Current Service: Nmed	0.187
Levofloxacin resistance in the last year	0.18
Current Service: Gyn	0.175
Clindamycin 'I' result in the last year	0.174
Race: Black/Cape Verdean	0.167
Language: Unknown	0.163
6 group ICD-10 procedure in the last year	0.15
P group ICD-10 procedure in the last year	0.141
X group ICD-10 diagnosis in the last year	0.141
Race: Asian - Chinese	0.129
Hospital admission in the last year	0.129
Presence of outpatient provider ID	0.127
Age group: 30	0.123
Race: Black/African American	0.117
Ciprofloxacin susceptibility in the last year	0.102
Race: White	0.099
Age group: 90	0.094
Piperacillin/tazobactam resistance in the last year	0.093
Ceftazidime susceptibility in the last year	0.09
T group ICD-10 procedure in the last year	0.087
Marital Status: Unknown	0.075
Overweight BMI classification in the last 3 years	0.073
'Do not resuscitate' order in the last year	0.071
Ceftazidime untested isolate in the last year	0.07
Physiotherapy in the last year	0.066
I group ICD-10 diagnosis in the last year	0.063
Gentamicin susceptibility in the last year	0.062
G group ICD-10 diagnosis in the last year	0.058
9 group ICD-10 procedure in the last year	0.056
Insurance Type: Other	0.055
V group ICD-10 diagnosis in the last year	0.053
Ciprofloxacin 'I' result in the last year	0.051
Occupational therapy in the last year	0.043
Nasogastric tube insertion in the last 28 days	0.039
Admission Location: Transfer From Hospital	0.037
R group ICD-10 diagnosis in the last year	0.033
Tetracycline resistance in the last year	0.033
Male	0.027
Race: Unknown	0.026
Amoxicillin/clavulanic acid treatment in the last year	0.025
S group ICD-10 diagnosis in the last year	0.023
M group ICD-10 diagnosis in the last year	0.022
Abnormal peripheral white cell count	0.018
C group ICD-10 diagnosis in the last year	0.016
G group ICD-10 procedure in the last year	0.015
Daptomycin treatment in the last year	0.015
H group ICD-10 diagnosis in the last year	0.014
Z group ICD-10 diagnosis in the last year	0.014
7 group ICD-10 procedure in the last year	0.014
E group ICD-10 diagnosis in the last year	0.013
Insurance Type: Unknown	0.009
D group ICD-10 diagnosis in the last year	0.008
Total parenteral nutrition in the last year	0.007
Current Service: Cmed	0.006
Marital Status: Divorced	0.001
Ceftriaxone untested isolate in the last year	-0.001
F group ICD-10 procedure in the last year	-0.002
Erythromycin treatment in the last year	-0.002
Age group: 40	-0.003
Race: Other	-0.005
B group ICD-10 diagnosis in the last year	-0.007
F group ICD-10 diagnosis in the last year	-0.007
Observation frequency	-0.018
AmpC in the last year	-0.021
Age group: 60	-0.022
Cefazolin resistance in the last year	-0.024
Insurance Type: Medicaid	-0.025
A group ICD-10 procedure in the last year	-0.028
Y group ICD-10 diagnosis in the last year	-0.033
L group ICD-10 diagnosis in the last year	-0.04
B group ICD-10 procedure in the last year	-0.044
Gentamicin resistance in the last year	-0.044
Race: Hispanic/Latino - Puerto Rican	-0.048
Cefazolin untested isolate in the last year	-0.049
Ampicillin untested isolate in the last year	-0.051
Marital Status: Single	-0.051
Clindamycin treatment in the last year	-0.053
Ampicillin treatment in the last year	-0.057
Current Service: Med	-0.057
Ceftazidime resistance in the last year	-0.058
Doxycycline treatment in the last year	-0.063
Restraints used in the last year	-0.065
Clindamycin resistance in the last year	-0.066
0 group ICD-10 procedure in the last year	-0.067
Trimethoprim/sulfamethoxazole treatment in the last week	-0.067
Vancomycin resistance in the last week	-0.069
Ceftriaxone treatment in the last week	-0.069
Language: ?	-0.083
N group ICD-10 diagnosis in the last year	-0.084
Marital Status: Widowed	-0.086
Current Service: Tsurg	-0.089
K group ICD-10 diagnosis in the last year	-0.094
Intensive care admission in the last 28 days	-0.096
Non-AmpC in the last year	-0.106
Race: Hispanic/Latino - Dominican	-0.106
D group ICD-10 procedure in the last year	-0.11
Ceftriaxone treatment in the last year	-0.11
Urinary catheter insertion in the last 28 days	-0.114
Discharged from hospital in the last 28 days	-0.114
T group ICD-10 diagnosis in the last year	-0.116
Nutrition referral in the last year	-0.118
Race: Hispanic Or Latino	-0.131
Ciprofloxacin resistance in the last year	-0.132
Discharge to a nursing home in the last year	-0.139
Current Service: Surg	-0.149
Vancomycin untested isolate in the last year	-0.15
Ampicillin/sulbactam 'I' result in the last year	-0.152
Ampicillin/sulbactam treatment in the last year	-0.17
Daptomycin treatment in the last week	-0.18
Current Service: Csurg	-0.183
Current Service: Vsurg	-0.188
Race: Hispanic/Latino - Salvadoran	-0.224
Metronidazole treatment in the last year	-0.236
Cefazolin treatment in the last year	-0.247
Ampicillin resistance in the last week	-0.254
Trimethoprim/sulfamethoxazole treatment in the last year	-0.287
Vancomycin treatment in the last week	-0.296
Current Service: Ortho	-0.299
Vancomycin treatment in the last year	-0.317
Piperacillin/tazobactam treatment in the last year	-0.327
Erythromycin treatment in the last week	-0.357
Piperacillin/tazobactam susceptibility in the last year	-0.378
Meropenem treatment in the last year	-0.404
Trimethoprim/sulfamethoxazole resistance in the last year	-0.433
Amoxicillin treatment in the last week	-0.721
Ampicillin resistance in the last year	-0.748
Ampicillin/sulbactam
Parameter name	Value
Intercept	0.059
Ceftazidime susceptibility in the last year	0.439
Piperacillin/tazobactam resistance in the last year	0.391
Current Service: Nmed	0.376
Age group: 18	0.356
Current Service: Cmed	0.338
Admission Location: Emergency Room	0.296
Presence of outpatient provider ID	0.266
Race: White - Russian	0.239
I group ICD-10 diagnosis in the last year	0.218
Age group: 30	0.17
Race: Black/Cape Verdean	0.158
Total parenteral nutrition in the last year	0.153
Current Service: Unknown	0.131
Race: Asian - Chinese	0.12
Benzylpenicillin 'I' result in the last year	0.119
Insurance Type: Unknown	0.118
Benzylpenicillin resistance in the last year	0.117
Current Service: Traum	0.103
S group ICD-10 procedure in the last year	0.095
UTI in the last year	0.083
Language: Unknown	0.08
Current Service: Nsurg	0.08
Admission Location: Outpatient	0.079
Overweight BMI classification in the last 3 years	0.079
Race: Black/African American	0.076
Age group: 90	0.074
R group ICD-10 diagnosis in the last year	0.069
M group ICD-10 diagnosis in the last year	0.05
Clindamycin 'I' result in the last year	0.049
V group ICD-10 diagnosis in the last year	0.047
Ampicillin/sulbactam susceptibility in the last year	0.045
Z group ICD-10 diagnosis in the last year	0.041
X group ICD-10 diagnosis in the last year	0.038
Hospital admission in the last year	0.035
Age group: 40	0.029
Levofloxacin resistance in the last year	0.026
G group ICD-10 diagnosis in the last year	0.025
Admission Location: Clinic Referral	0.024
G group ICD-10 procedure in the last year	0.023
Insurance Type: Other	0.022
Ampicillin susceptibility in the last year	0.021
4 group ICD-10 procedure in the last year	0.019
Gentamicin susceptibility in the last year	0.019
A group ICD-10 procedure in the last year	0.013
Marital Status: Unknown	0.01
Marital Status: Divorced	0.009
Q group ICD-10 diagnosis in the last year	0.007
T group ICD-10 procedure in the last year	0.007
Meropenem resistance in the last year	0.005
Amoxicillin/clavulanic acid treatment in the last year	0.003
Physiotherapy in the last year	0.002
3 group ICD-10 procedure in the last year	0.002
Marital Status: Married	0
Y group ICD-10 diagnosis in the last year	-0.004
Ciprofloxacin resistance in the last year	-0.005
B group ICD-10 procedure in the last year	-0.007
Observation frequency	-0.009
Age group: 50	-0.011
D group ICD-10 diagnosis in the last year	-0.014
Obese BMI classification in the last 3 years	-0.016
Ceftriaxone resistance in the last week	-0.017
Azithromycin treatment in the last week	-0.018
Insurance Type: Medicaid	-0.026
Restraints used in the last year	-0.028
Piperacillin/tazobactam untested isolate in the last year	-0.032
Trimethoprim/sulfamethoxazole resistance in the last year	-0.036
Marital Status: Single	-0.036
Race: Hispanic Or Latino	-0.039
Ceftazidime resistance in the last year	-0.049
Current Service: Csurg	-0.052
Trimethoprim/sulfamethoxazole treatment in the last week	-0.055
Current Service: Med	-0.063
N group ICD-10 diagnosis in the last year	-0.07
Vancomycin untested isolate in the last year	-0.07
Abnormal peripheral white cell count	-0.072
K group ICD-10 diagnosis in the last year	-0.074
Admission Location: Transfer From Skilled Nursing Facility	-0.074
Ampicillin treatment in the last year	-0.079
Gentamicin resistance in the last year	-0.082
L group ICD-10 diagnosis in the last year	-0.085
Marital Status: Widowed	-0.094
T group ICD-10 diagnosis in the last year	-0.096
Discharge to a nursing home in the last year	-0.104
Cefazolin treatment in the last year	-0.111
Non-AmpC in the last year	-0.114
Metronidazole treatment in the last week	-0.114
Cefepime treatment in the last week	-0.124
Metronidazole treatment in the last year	-0.126
Current Service: Vsurg	-0.132
I group ICD-10 procedure in the last year	-0.134
Piperacillin/tazobactam susceptibility in the last year	-0.137
0 group ICD-10 procedure in the last year	-0.14
Nutrition referral in the last year	-0.149
Ceftazidime treatment in the last year	-0.154
Vancomycin treatment in the last year	-0.166
Discharged from hospital in the last 28 days	-0.19
Urinary catheter insertion in the last 28 days	-0.204
Trimethoprim/sulfamethoxazole treatment in the last year	-0.21
Cefepime treatment in the last year	-0.219
Current Service: Surg	-0.237
Ceftriaxone treatment in the last year	-0.281
Piperacillin/tazobactam treatment in the last year	-0.281
Current Service: Ortho	-0.336
Male	-0.352
Vancomycin treatment in the last week	-0.367
Meropenem treatment in the last year	-0.433
Ampicillin/sulbactam resistance in the last week	-0.434
Ceftriaxone treatment in the last week	-0.458
Amoxicillin treatment in the last week	-0.47
Ampicillin/sulbactam resistance in the last year	-0.759
Piperacillin/tazobactam
Parameter name		Value
Intercept		0.732
Insurance Type: Unknown		1.05
Presence of outpatient provider ID		0.958
Current Service: Traum		0.666
Ceftazidime susceptibility in the last year		0.634
Race: Black/Cape Verdean		0.625
Age group: 18		0.604
Current Service: Nmed		0.576
Levofloxacin resistance in the last year		0.553
Linezolid treatment in the last year		0.48
Admission Location: Emergency Room		0.47
Clindamycin treatment in the last year		0.432
I group ICD-10 diagnosis in the last year		0.421
Benzylpenicillin untested isolate in the last year		0.374
Age group: 30		0.372
UTI in the last year		0.371
Vancomycin susceptibility in the last year		0.371
Daptomycin treatment in the last year		0.369
Language: ?		0.308
Current Service: Cmed		0.299
Nitrofurantoin treatment in the last year		0.297
Erythromycin treatment in the last year		0.274
Hospital admission in the last year		0.261
Benzylpenicillin resistance in the last year		0.242
Amoxicillin/clavulanic acid treatment in the last year		0.227
Obese BMI classification in the last 3 years		0.225
Ampicillin resistance in the last week		0.221
Benzylpenicillin 'I' result in the last year		0.218
Current Service: Nsurg		0.21
Gentamicin susceptibility in the last year		0.2
Overweight BMI classification in the last 3 years		0.195
A group ICD-10 diagnosis in the last year		0.181
A group ICD-10 procedure in the last year		0.18
C group ICD-10 diagnosis in the last year		0.179
H group ICD-10 procedure in the last year		0.177
Current Service: Obs		0.157
Ceftriaxone susceptibility in the last year		0.147
Tobramycin resistance in the last year		0.146
2 group ICD-10 procedure in the last year		0.135
Admission Location: Procedure Site		0.132
Surgery in the last year		0.124
Insurance Type: Medicare		0.121
Vancomycin untested isolate in the last year		0.117
Amikacin resistance in the last year		0.113
Current Service: Unknown		0.1
3 group ICD-10 procedure in the last year		0.096
F group ICD-10 diagnosis in the last year		0.093
K group ICD-10 procedure in the last year		0.079
Occupational therapy in the last year		0.075
Marital Status: Divorced		0.073
Amoxicillin treatment in the last year		0.072
Hydration order in the last 28 days		0.062
Race: Asian - Chinese		0.048
Age group: 70		0.046
G group ICD-10 procedure in the last year		0.041
Z group ICD-10 diagnosis in the last year		0.039
B group ICD-10 procedure in the last year		0.038
Race: Asian		0.033
Restraints used in the last year		0.03
Intensive care admission in the last 28 days		0.026
Race: Unable To Obtain		0.023
Discharge to a nursing home in the last year		0.022
Doxycycline treatment in the last year		0.017
8 group ICD-10 procedure in the last year		0.007
F group ICD-10 procedure in the last year		0.004
Male		0.002
Language: Unknown		0
Ampicillin/sulbactam treatment in the last year		-0.001
G group ICD-10 diagnosis in the last year		-0.009
Piperacillin/tazobactam resistance in the last week		-0.017
Observation frequency		-0.025
Race: Black/African American		-0.036
Piperacillin/tazobactam treatment in the last year		-0.038
B group ICD-10 diagnosis in the last year		-0.041
T group ICD-10 diagnosis in the last year		-0.042
Urinary catheter insertion in the last 28 days		-0.045
Ciprofloxacin treatment in the last year		-0.052
Race: White		-0.055
E group ICD-10 diagnosis in the last year		-0.056
Metronidazole treatment in the last week		-0.056
I group ICD-10 procedure in the last year		-0.06
Age group: 90		-0.062
'Do not resuscitate' order in the last year		-0.063
Ceftazidime treatment in the last year		-0.064
Azithromycin treatment in the last week		-0.067
Vancomycin treatment in the last week		-0.076
Cefepime resistance in the last year		-0.083
D group ICD-10 diagnosis in the last year		-0.084
Aztreonam treatment in the last year		-0.085
Physiotherapy in the last year		-0.088
Age group: 80		-0.097
Race: Other		-0.097
Marital Status: Married		-0.099
Ceftazidime resistance in the last year		-0.102
Age group: 50		-0.104
5 group ICD-10 procedure in the last year		-0.11
Ciprofloxacin untested isolate in the last year		-0.119
K group ICD-10 diagnosis in the last year		-0.122
Ampicillin/sulbactam susceptibility in the last year		-0.123
Vancomycin resistance in the last year		-0.125
Nitrofurantoin resistance in the last week		-0.13
Ampicillin treatment in the last year		-0.13
Admission Location: Walk-In/Self Referral		-0.136
Y group ICD-10 diagnosis in the last year		-0.14
S group ICD-10 procedure in the last year		-0.141
Race: Hispanic Or Latino		-0.144
Trimethoprim/sulfamethoxazole treatment in the last year		-0.145
T group ICD-10 procedure in the last year		-0.154
Cefepime treatment in the last year		-0.163
Insurance Type: Medicaid		-0.167
Gentamicin resistance in the last year		-0.187
Non-AmpC in the last year		-0.198
Trimethoprim/sulfamethoxazole untested isolate in the last year		-0.198
Piperacillin/tazobactam treatment in the last week		-0.203
J group ICD-10 diagnosis in the last year		-0.211
N group ICD-10 diagnosis in the last year		-0.212
Current Service: Vsurg		-0.217
Cefepime susceptibility in the last year		-0.217
Ciprofloxacin resistance in the last year		-0.241
Nutrition referral in the last year		-0.244
Meropenem susceptibility in the last year		-0.244
Trimethoprim/sulfamethoxazole treatment in the last week		-0.253
Meropenem resistance in the last week		-0.266
Abnormal peripheral white cell count		-0.275
0 group ICD-10 procedure in the last year		-0.321
P group ICD-10 procedure in the last year		-0.36
Piperacillin/tazobactam resistance in the last year		-0.369
Meropenem treatment in the last year		-0.383
L group ICD-10 diagnosis in the last year		-0.384
Raised C-reactive protein		-0.409
Current Service: Surg		-0.418
Admission Location: Transfer From Hospital		-0.431
Meropenem treatment in the last week		-0.435
Discharged from hospital in the last 28 days		-0.477
Q group ICD-10 diagnosis in the last year		-0.499
Race: Portuguese		-0.508
Vancomycin treatment in the last year		-0.521
Current Service: Med		-0.573
Cefazolin resistance in the last year		-0.589
Metronidazole treatment in the last year		-0.605
Piperacillin/tazobactam untested isolate in the last year		-0.636
Current Service: Omed		-0.664
Ceftriaxone treatment in the last year		-0.711
Ciprofloxacin treatment in the last week		-0.758
Cefepime treatment in the last week		-0.968
Ceftriaxone treatment in the last week		-1.497
Cefazolin
Parameter name		Value
Intercept		0.021
Ceftazidime susceptibility in the last year		0.443
Age group: 18		0.42
Race: Black/Cape Verdean		0.377
Age group: 30		0.353
Insurance Type: Unknown		0.341
Admission Location: Clinic Referral		0.331
Current Service: Cmed		0.331
Current Service: Nmed		0.294
Piperacillin/tazobactam resistance in the last year		0.287
UTI in the last year		0.275
Benzylpenicillin resistance in the last week		0.268
Cefazolin susceptibility in the last year		0.247
Presence of outpatient provider ID		0.228
Admission Location: Outpatient		0.222
Vancomycin susceptibility in the last year		0.217
S group ICD-10 procedure in the last year		0.215
Current Service: Unknown		0.21
Levofloxacin resistance in the last year		0.204
Linezolid treatment in the last year		0.204
Total parenteral nutrition in the last year		0.183
Race: White - Russian		0.158
Admission Location: Emergency Room		0.156
Vancomycin treatment in the last year		0.156
Marital Status: Unknown		0.152
Race: Black/African American		0.146
Ampicillin susceptibility in the last year		0.135
Race: Hispanic Or Latino		0.13
Overweight BMI classification in the last 3 years		0.129
I group ICD-10 diagnosis in the last year		0.119
Tobramycin 'I' result in the last year		0.11
Age group: 40		0.109
Benzylpenicillin resistance in the last year		0.107
7 group ICD-10 procedure in the last year		0.096
Vancomycin resistance in the last week		0.089
W group ICD-10 diagnosis in the last year		0.082
Current Service: Nsurg		0.076
Current Service: Omed		0.076
Benzylpenicillin 'I' result in the last year		0.072
E group ICD-10 diagnosis in the last year		0.072
Amikacin resistance in the last year		0.072
Psychiatry referral in the last year		0.07
H group ICD-10 diagnosis in the last year		0.07
M group ICD-10 diagnosis in the last year		0.059
Hydration order in the last 28 days		0.051
Insurance Type: Other		0.035
G group ICD-10 diagnosis in the last year		0.035
3 group ICD-10 procedure in the last year		0.032
Marital Status: Married		0.027
8 group ICD-10 procedure in the last year		0.025
Language: English		0.021
B group ICD-10 procedure in the last year		0.016
Ciprofloxacin susceptibility in the last year		0.012
R group ICD-10 diagnosis in the last year		0.01
Obese BMI classification in the last 3 years		0.009
Race: Other		0.007
Age group: 50		0.007
Physiotherapy in the last year		0.006
Daptomycin treatment in the last year		0.005
V group ICD-10 diagnosis in the last year		0.003
Benzylpenicillin untested isolate in the last year		-0.001
F group ICD-10 diagnosis in the last year		-0.008
Clindamycin resistance in the last year		-0.008
C group ICD-10 diagnosis in the last year		-0.009
Tetracycline resistance in the last year		-0.01
Ampicillin untested isolate in the last year		-0.011
T group ICD-10 diagnosis in the last year		-0.011
Vancomycin untested isolate in the last year		-0.012
Surgery in the last year		-0.013
Race: White		-0.013
Piperacillin/tazobactam susceptibility in the last year		-0.013
Vancomycin treatment in the last week		-0.015
K group ICD-10 diagnosis in the last year		-0.016
Occupational therapy in the last year		-0.02
T group ICD-10 procedure in the last year		-0.02
Q group ICD-10 diagnosis in the last year		-0.02
Restraints used in the last year		-0.021
Age group: 80		-0.022
Observation frequency		-0.023
Tetracycline 'I' result in the last year		-0.024
Underweight BMI classification in the last 3 years		-0.027
Age group: 60		-0.029
Y group ICD-10 diagnosis in the last year		-0.032
Insurance Type: Medicaid		-0.032
Gentamicin treatment in the last year		-0.033
N group ICD-10 diagnosis in the last year		-0.033
Discharge to a nursing home in the last year		-0.036
Language: ?		-0.037
Trimethoprim/sulfamethoxazole resistance in the last year		-0.038
J group ICD-10 diagnosis in the last year		-0.039
Ampicillin treatment in the last year		-0.04
Tobramycin resistance in the last week		-0.04
Cefazolin treatment in the last year		-0.041
P group ICD-10 procedure in the last year		-0.042
Meropenem susceptibility in the last year		-0.047
H group ICD-10 procedure in the last year		-0.047
Metronidazole treatment in the last week		-0.054
Z group ICD-10 diagnosis in the last year		-0.054
Age group: 70		-0.055
Metronidazole treatment in the last year		-0.058
Race: White - Other European		-0.061
Meropenem untested isolate in the last year		-0.062
Ampicillin/sulbactam resistance in the last week		-0.071
9 group ICD-10 procedure in the last year		-0.074
D group ICD-10 diagnosis in the last year		-0.074
Marital Status: Widowed		-0.077
Nutrition referral in the last year		-0.079
R group ICD-10 procedure in the last year		-0.081
Ampicillin/sulbactam resistance in the last year		-0.084
Admission Location: Physician Referral		-0.085
Hospital admission in the last year		-0.102
Non-AmpC in the last year		-0.102
J group ICD-10 procedure in the last year		-0.112
Abnormal peripheral white cell count		-0.117
Piperacillin/tazobactam treatment in the last year		-0.121
Admission Location: Transfer From Hospital		-0.123
L group ICD-10 diagnosis in the last year		-0.133
B group ICD-10 diagnosis in the last year		-0.134
Amoxicillin treatment in the last year		-0.167
Urinary catheter insertion in the last 28 days		-0.167
0 group ICD-10 procedure in the last year		-0.17
Ceftazidime resistance in the last year		-0.177
Nitrofurantoin treatment in the last year		-0.188
Current Service: Ortho		-0.205
Admission Location: Transfer From Skilled Nursing Facility		-0.218
Nitrofurantoin resistance in the last week		-0.259
Azithromycin treatment in the last year		-0.277
I group ICD-10 procedure in the last year		-0.279
Discharged from hospital in the last 28 days		-0.285
Current Service: Surg		-0.298
Ciprofloxacin treatment in the last week		-0.3
Ampicillin/sulbactam susceptibility in the last year		-0.324
Ceftazidime treatment in the last year		-0.361
Cefepime treatment in the last year		-0.361
Trimethoprim/sulfamethoxazole treatment in the last week		-0.403
Ceftriaxone treatment in the last year		-0.48
Meropenem treatment in the last year		-0.508
Nephrostomy in the last year		-0.531
Cefazolin resistance in the last year		-0.562
Current Service: Gyn		-0.625
Ceftriaxone resistance in the last week		-0.635
Cefepime treatment in the last week		-0.723
Ceftriaxone treatment in the last week		-0.829
Male		-0.95
Ceftriaxone
Parameter name	Value
Intercept	0.056
Benzylpenicillin resistance in the last week	0.561
Age group: 18	0.558
Ceftriaxone susceptibility in the last year	0.469
Race: Black/Cape Verdean	0.428
Current Service: Cmed	0.396
Age group: 30	0.353
Insurance Type: Unknown	0.349
Ceftazidime susceptibility in the last year	0.328
Levofloxacin resistance in the last year	0.318
Admission Location: Outpatient	0.295
Vancomycin susceptibility in the last year	0.281
Current Service: Nmed	0.281
UTI in the last year	0.271
Presence of outpatient provider ID	0.23
Hydration order in the last 28 days	0.211
Benzylpenicillin 'I' result in the last year	0.208
S group ICD-10 procedure in the last year	0.206
Age group: 40	0.204
Race: Black/African American	0.193
Admission Location: Clinic Referral	0.173
Vancomycin treatment in the last year	0.173
Ciprofloxacin susceptibility in the last year	0.15
Current Service: Unknown	0.134
Overweight BMI classification in the last 3 years	0.129
Obese BMI classification in the last 3 years	0.126
Race: White - Eastern European	0.112
Ampicillin susceptibility in the last year	0.111
E group ICD-10 diagnosis in the last year	0.109
Erythromycin treatment in the last week	0.102
Race: White - Russian	0.098
M group ICD-10 diagnosis in the last year	0.098
Daptomycin treatment in the last year	0.094
3 group ICD-10 procedure in the last year	0.086
W group ICD-10 diagnosis in the last year	0.083
Language: Unknown	0.08
Total parenteral nutrition in the last year	0.079
Race: Unknown	0.073
Marital Status: Unknown	0.07
A group ICD-10 diagnosis in the last year	0.069
Meropenem resistance in the last year	0.066
Language: English	0.066
Linezolid treatment in the last year	0.065
G group ICD-10 procedure in the last year	0.064
Raised C-reactive protein	0.054
Discharge to a nursing home in the last year	0.052
I group ICD-10 diagnosis in the last year	0.048
Piperacillin/tazobactam resistance in the last year	0.043
Psychiatry referral in the last year	0.043
Levofloxacin 'I' result in the last year	0.041
Marital Status: Single	0.04
Amikacin resistance in the last year	0.04
Benzylpenicillin untested isolate in the last year	0.039
Insurance Type: Other	0.038
B group ICD-10 procedure in the last year	0.037
H group ICD-10 diagnosis in the last year	0.037
Doxycycline treatment in the last year	0.036
Marital Status: Married	0.034
F group ICD-10 diagnosis in the last year	0.031
Admission Location: Emergency Room	0.029
R group ICD-10 diagnosis in the last year	0.029
Ampicillin resistance in the last week	0.027
Tobramycin 'I' result in the last year	0.021
Current Service: Med	0.017
G group ICD-10 diagnosis in the last year	0.017
'Do not resuscitate' order in the last year	0.016
Occupational therapy in the last year	0.008
V group ICD-10 diagnosis in the last year	0.003
Ceftazidime untested isolate in the last year	-0.005
S group ICD-10 diagnosis in the last year	-0.008
T group ICD-10 diagnosis in the last year	-0.009
Ceftazidime resistance in the last week	-0.015
Observation frequency	-0.019
8 group ICD-10 procedure in the last year	-0.019
Ampicillin/sulbactam resistance in the last year	-0.023
Race: Hispanic/Latino - Dominican	-0.027
Clindamycin treatment in the last week	-0.027
Age group: 80	-0.028
Age group: 60	-0.029
D group ICD-10 diagnosis in the last year	-0.034
Z group ICD-10 diagnosis in the last year	-0.038
Race: Portuguese	-0.041
9 group ICD-10 procedure in the last year	-0.042
Ampicillin treatment in the last year	-0.044
Y group ICD-10 diagnosis in the last year	-0.044
K group ICD-10 diagnosis in the last year	-0.046
T group ICD-10 procedure in the last year	-0.048
Age group: 70	-0.052
J group ICD-10 diagnosis in the last year	-0.054
Marital Status: Widowed	-0.059
C group ICD-10 diagnosis in the last year	-0.061
P group ICD-10 procedure in the last year	-0.062
J group ICD-10 procedure in the last year	-0.071
Amikacin resistance in the last week	-0.072
Race: White	-0.074
Tobramycin resistance in the last week	-0.075
5 group ICD-10 procedure in the last year	-0.079
Insurance Type: Medicaid	-0.08
Nitrofurantoin resistance in the last week	-0.084
N group ICD-10 diagnosis in the last year	-0.093
Abnormal peripheral white cell count	-0.095
L group ICD-10 diagnosis in the last year	-0.095
Trimethoprim/sulfamethoxazole treatment in the last year	-0.095
B group ICD-10 diagnosis in the last year	-0.096
Hospital admission in the last year	-0.099
0 group ICD-10 procedure in the last year	-0.1
Vancomycin treatment in the last week	-0.105
Nutrition referral in the last year	-0.124
Non-AmpC in the last year	-0.129
Meropenem untested isolate in the last year	-0.134
Metronidazole treatment in the last year	-0.136
Piperacillin/tazobactam treatment in the last year	-0.136
Trimethoprim/sulfamethoxazole treatment in the last week	-0.142
Race: Asian - Asian Indian	-0.142
Nitrofurantoin treatment in the last year	-0.151
Admission Location: Physician Referral	-0.171
Urinary catheter insertion in the last 28 days	-0.174
Piperacillin/tazobactam susceptibility in the last year	-0.188
Admission Location: Transfer From Hospital	-0.189
Race: Black/Caribbean Island	-0.198
I group ICD-10 procedure in the last year	-0.206
Admission Location: Transfer From Skilled Nursing Facility	-0.218
Ceftazidime resistance in the last year	-0.235
R group ICD-10 procedure in the last year	-0.241
Current Service: Ortho	-0.245
Azithromycin treatment in the last year	-0.278
Current Service: Surg	-0.28
Cefepime treatment in the last year	-0.287
Cefazolin treatment in the last week	-0.314
Discharged from hospital in the last 28 days	-0.336
Ciprofloxacin treatment in the last week	-0.369
Ceftazidime treatment in the last year	-0.383
Ceftriaxone resistance in the last year	-0.408
Ampicillin/sulbactam susceptibility in the last year	-0.421
Meropenem treatment in the last year	-0.509
Ceftriaxone treatment in the last year	-0.52
Current Service: Gyn	-0.591
Nephrostomy in the last year	-0.598
Cefepime treatment in the last week	-0.901
Ceftriaxone treatment in the last week	-0.907
Male	-1.004
Ceftriaxone resistance in the last week	-1.01
Ceftazidime
Parameter name	Value
Intercept	0.109
Age group: 18	0.512
Ceftazidime susceptibility in the last year	0.413
Language: Unknown	0.4
Admission Location: Outpatient	0.398
Vancomycin susceptibility in the last year	0.348
Age group: 30	0.224
UTI in the last year	0.208
Current Service: Cmed	0.188
S group ICD-10 procedure in the last year	0.186
Presence of outpatient provider ID	0.182
Vancomycin treatment in the last year	0.174
Obese BMI classification in the last 3 years	0.154
Discharge to a nursing home in the last year	0.145
Benzylpenicillin resistance in the last week	0.143
Race: Black/African American	0.134
Levofloxacin resistance in the last year	0.108
Marital Status: Unknown	0.101
Overweight BMI classification in the last 3 years	0.099
I group ICD-10 diagnosis in the last year	0.096
Trimethoprim/sulfamethoxazole resistance in the last year	0.091
M group ICD-10 diagnosis in the last year	0.077
Race: Black/Cape Verdean	0.076
Daptomycin treatment in the last year	0.074
Age group: 40	0.074
A group ICD-10 diagnosis in the last year	0.07
Insurance Type: Other	0.066
Current Service: Nmed	0.065
Admission Location: Clinic Referral	0.064
Age group: 90	0.056
E group ICD-10 diagnosis in the last year	0.056
Marital Status: Single	0.055
W group ICD-10 diagnosis in the last year	0.041
B group ICD-10 procedure in the last year	0.036
G group ICD-10 diagnosis in the last year	0.031
Vancomycin treatment in the last week	0.03
3 group ICD-10 procedure in the last year	0.023
Meropenem resistance in the last year	0.019
Linezolid treatment in the last year	0.017
T group ICD-10 diagnosis in the last year	0.015
Total parenteral nutrition in the last year	0.014
Restraints used in the last year	0.006
Ceftriaxone susceptibility in the last year	0.004
Amoxicillin/clavulanic acid treatment in the last year	0.003
Insurance Type: Unknown	0
9 group ICD-10 procedure in the last year	-0.009
L group ICD-10 diagnosis in the last year	-0.011
Observation frequency	-0.012
Ciprofloxacin treatment in the last year	-0.013
Insurance Type: Medicaid	-0.024
Ceftazidime resistance in the last week	-0.031
J group ICD-10 diagnosis in the last year	-0.034
Surgery in the last year	-0.034
0 group ICD-10 procedure in the last year	-0.044
Y group ICD-10 diagnosis in the last year	-0.047
K group ICD-10 diagnosis in the last year	-0.048
Nutrition referral in the last year	-0.048
Tobramycin resistance in the last week	-0.049
Age group: 70	-0.051
N group ICD-10 diagnosis in the last year	-0.056
R group ICD-10 procedure in the last year	-0.06
C group ICD-10 diagnosis in the last year	-0.064
Race: White	-0.069
J group ICD-10 procedure in the last year	-0.071
Age group: 50	-0.071
T group ICD-10 procedure in the last year	-0.076
Trimethoprim/sulfamethoxazole treatment in the last week	-0.076
Non-AmpC in the last year	-0.079
Urinary catheter insertion in the last 28 days	-0.084
Admission Location: Physician Referral	-0.087
Abnormal peripheral white cell count	-0.09
Meropenem untested isolate in the last year	-0.091
Age group: 60	-0.103
D group ICD-10 diagnosis in the last year	-0.105
Trimethoprim/sulfamethoxazole treatment in the last year	-0.109
Ceftriaxone resistance in the last year	-0.117
Admission Location: Transfer From Hospital	-0.118
Ceftazidime treatment in the last year	-0.119
Ampicillin/sulbactam susceptibility in the last year	-0.13
Cefazolin resistance in the last year	-0.134
Nitrofurantoin treatment in the last year	-0.138
Nephrostomy in the last year	-0.148
Cefepime treatment in the last year	-0.155
Hospital admission in the last year	-0.173
5 group ICD-10 procedure in the last year	-0.181
I group ICD-10 procedure in the last year	-0.183
Ceftazidime resistance in the last year	-0.191
Current Service: Surg	-0.222
Metronidazole treatment in the last year	-0.228
Meropenem treatment in the last year	-0.281
Azithromycin treatment in the last year	-0.282
Discharged from hospital in the last 28 days	-0.305
Ceftriaxone resistance in the last week	-0.344
Current Service: Gyn	-0.409
Ceftriaxone treatment in the last year	-0.462
Ciprofloxacin treatment in the last week	-0.55
Cefepime treatment in the last week	-0.694
Male	-0.842
Ceftriaxone treatment in the last week	-0.935
Cefepime
Parameter name		Value
Intercept		0.183
Erythromycin treatment in the last week		0.681
Ceftriaxone susceptibility in the last year		0.672
Benzylpenicillin resistance in the last week		0.632
Age group: 18		0.443
Vancomycin susceptibility in the last year		0.421
AmpC in the last year		0.417
Current Service: Csurg		0.393
Linezolid treatment in the last year		0.377
Daptomycin treatment in the last week		0.362
Race: Black/Cape Verdean		0.313
Trimethoprim/sulfamethoxazole resistance in the last year		0.281
Vancomycin treatment in the last year		0.278
Language: Unknown		0.261
UTI in the last year		0.257
Current Service: Unknown		0.226
Presence of outpatient provider ID		0.226
Vancomycin treatment in the last week		0.222
Tobramycin 'I' result in the last year		0.197
Race: Black/African American		0.187
Current Service: Cmed		0.186
Age group: 30		0.181
Race: Unable To Obtain		0.173
Hydration order in the last 28 days		0.169
Admission Location: Outpatient		0.151
S group ICD-10 procedure in the last year		0.144
A group ICD-10 diagnosis in the last year		0.144
Obese BMI classification in the last 3 years		0.127
7 group ICD-10 procedure in the last year		0.117
Current Service: Tsurg		0.116
Ampicillin/sulbactam treatment in the last year		0.112
I group ICD-10 diagnosis in the last year		0.112
Race: Hispanic Or Latino		0.104
Current Service: Ortho		0.098
Doxycycline treatment in the last year		0.098
Ciprofloxacin resistance in the last year		0.097
G group ICD-10 diagnosis in the last year		0.088
Discharge to a nursing home in the last year		0.083
Insurance Type: Unknown		0.079
Restraints used in the last year		0.078
E group ICD-10 diagnosis in the last year		0.075
Overweight BMI classification in the last 3 years		0.072
H group ICD-10 diagnosis in the last year		0.06
Erythromycin treatment in the last year		0.056
Marital Status: Unknown		0.054
Current Service: Nmed		0.051
T group ICD-10 diagnosis in the last year		0.05
Race: Hispanic/Latino - Puerto Rican		0.049
S group ICD-10 diagnosis in the last year		0.048
Benzylpenicillin untested isolate in the last year		0.047
8 group ICD-10 procedure in the last year		0.045
Insurance Type: Other		0.042
L group ICD-10 procedure in the last year		0.041
Ceftriaxone untested isolate in the last year		0.039
Clindamycin treatment in the last year		0.039
3 group ICD-10 procedure in the last year		0.038
Age group: 40		0.031
H group ICD-10 procedure in the last year		0.031
'Do not resuscitate' order in the last year		0.031
B group ICD-10 procedure in the last year		0.025
Nasogastric tube insertion in the last 28 days		0.025
Levofloxacin resistance in the last year		0.023
G group ICD-10 procedure in the last year		0.019
C group ICD-10 diagnosis in the last year		0.018
M group ICD-10 diagnosis in the last year		0.015
Marital Status: Widowed		0.014
Amikacin resistance in the last year		0.012
4 group ICD-10 procedure in the last year		0.008
Race: White - Russian		0.007
Age group: 80		0.006
Marital Status: Single		0.004
Underweight BMI classification in the last 3 years		0.003
Language: English		0
Trimethoprim/sulfamethoxazole susceptibility in the last year		-0.002
F group ICD-10 diagnosis in the last year		-0.005
Tobramycin treatment in the last year		-0.007
Surgery in the last year		-0.016
Observation frequency		-0.018
Current Service: Traum		-0.02
Piperacillin/tazobactam susceptibility in the last year		-0.021
Piperacillin/tazobactam treatment in the last year		-0.021
Ampicillin/sulbactam resistance in the last year		-0.022
Cefazolin resistance in the last year		-0.023
Age group: 70		-0.026
T group ICD-10 procedure in the last year		-0.026
Ceftazidime untested isolate in the last year		-0.031
Trimethoprim/sulfamethoxazole treatment in the last year		-0.031
Current Service: Omed		-0.035
Ampicillin treatment in the last year		-0.035
Z group ICD-10 diagnosis in the last year		-0.038
Levofloxacin 'I' result in the last year		-0.039
9 group ICD-10 procedure in the last year		-0.045
Age group: 50		-0.046
Current Service: Med		-0.049
Piperacillin/tazobactam treatment in the last week		-0.049
6 group ICD-10 procedure in the last year		-0.055
Clindamycin 'I' result in the last year		-0.055
X group ICD-10 diagnosis in the last year		-0.058
V group ICD-10 diagnosis in the last year		-0.062
Y group ICD-10 diagnosis in the last year		-0.064
D group ICD-10 diagnosis in the last year		-0.066
Race: Asian		-0.068
Meropenem untested isolate in the last year		-0.07
Race: White		-0.075
Marital Status: Divorced		-0.078
K group ICD-10 diagnosis in the last year		-0.08
0 group ICD-10 procedure in the last year		-0.08
N group ICD-10 diagnosis in the last year		-0.08
Non-AmpC in the last year		-0.081
Age group: 60		-0.082
Q group ICD-10 diagnosis in the last year		-0.086
Ciprofloxacin treatment in the last year		-0.087
P group ICD-10 procedure in the last year		-0.09
B group ICD-10 diagnosis in the last year		-0.09
Race: Hispanic/Latino - Dominican		-0.094
Ceftazidime resistance in the last week		-0.101
L group ICD-10 diagnosis in the last year		-0.102
Nutrition referral in the last year		-0.111
Ceftazidime resistance in the last year		-0.112
Metronidazole treatment in the last year		-0.118
J group ICD-10 diagnosis in the last year		-0.118
Metronidazole treatment in the last week		-0.12
Language: ?		-0.124
Race: Portuguese		-0.126
Insurance Type: Medicaid		-0.13
Race: Black/Caribbean Island		-0.132
Hospital admission in the last year		-0.143
I group ICD-10 procedure in the last year		-0.158
Cefepime resistance in the last year		-0.159
Abnormal peripheral white cell count		-0.162
Ciprofloxacin untested isolate in the last year		-0.17
Race: American Indialaska Native		-0.185
Azithromycin treatment in the last year		-0.189
R group ICD-10 procedure in the last year		-0.197
Ertapenem treatment in the last year		-0.198
5 group ICD-10 procedure in the last year		-0.202
Admission Location: Transfer From Hospital		-0.205
Nitrofurantoin resistance in the last week		-0.213
Current Service: Surg		-0.219
Meropenem treatment in the last year		-0.233
Discharged from hospital in the last 28 days		-0.24
Nitrofurantoin treatment in the last year		-0.24
Cefepime treatment in the last year		-0.248
Vancomycin resistance in the last year		-0.278
Trimethoprim/sulfamethoxazole treatment in the last week		-0.307
Azithromycin treatment in the last week		-0.386
Clindamycin treatment in the last week		-0.402
Meropenem treatment in the last week		-0.411
Current Service: Obs		-0.434
Ceftazidime treatment in the last year		-0.485
Current Service: Gyn		-0.493
Ceftriaxone treatment in the last year		-0.504
Ampicillin/sulbactam susceptibility in the last year		-0.586
Ciprofloxacin treatment in the last week		-0.729
Male		-0.761
Cefepime resistance in the last week		-0.77
Ceftriaxone treatment in the last week		-0.868
Cefepime treatment in the last week		-1.009
Meropenem
Parameter name		Value
Intercept		0.105
Age group: 18		0.398
Admission Location: Outpatient		0.376
Erythromycin treatment in the last week		0.364
Insurance Type: Unknown		0.298
Trimethoprim/sulfamethoxazole resistance in the last year		0.281
Current Service: Csurg		0.28
UTI in the last year		0.278
Vancomycin treatment in the last year		0.277
Linezolid treatment in the last year		0.225
Current Service: Ortho		0.22
Presence of outpatient provider ID		0.211
Ceftriaxone susceptibility in the last year		0.195
Vancomycin susceptibility in the last year		0.187
Discharge to a nursing home in the last year		0.187
Obese BMI classification in the last 3 years		0.18
Current Service: Cmed		0.167
Ampicillin resistance in the last year		0.154
Current Service: Unknown		0.14
Restraints used in the last year		0.121
S group ICD-10 procedure in the last year		0.111
B group ICD-10 procedure in the last year		0.107
E group ICD-10 diagnosis in the last year		0.106
A group ICD-10 diagnosis in the last year		0.099
Doxycycline treatment in the last year		0.098
Language: Unknown		0.094
Ceftazidime susceptibility in the last year		0.087
AmpC in the last year		0.086
Race: Black/Cape Verdean		0.085
Race: Black/African American		0.083
Age group: 30		0.08
Overweight BMI classification in the last 3 years		0.076
Vancomycin treatment in the last week		0.075
Meropenem susceptibility in the last year		0.074
Marital Status: Single		0.066
I group ICD-10 diagnosis in the last year		0.037
Ampicillin/sulbactam treatment in the last year		0.036
Levofloxacin resistance in the last year		0.035
Marital Status: Unknown		0.029
Current Service: Tsurg		0.026
G group ICD-10 diagnosis in the last year		0.026
S group ICD-10 diagnosis in the last year		0.022
Piperacillin/tazobactam treatment in the last year		0.021
M group ICD-10 diagnosis in the last year		0.02
Insurance Type: Other		0.015
Ciprofloxacin resistance in the last year		0.014
Benzylpenicillin resistance in the last week		0.012
H group ICD-10 diagnosis in the last year		0.01
W group ICD-10 diagnosis in the last year		0.009
Marital Status: Widowed		0.005
Race: Unknown		0.003
0 group ICD-10 procedure in the last year		0.002
Urinary catheter insertion in the last 28 days		-0.001
Occupational therapy in the last year		-0.003
C group ICD-10 diagnosis in the last year		-0.004
Observation frequency		-0.005
Piperacillin/tazobactam resistance in the last year		-0.011
Surgery in the last year		-0.014
R group ICD-10 procedure in the last year		-0.015
Trimethoprim/sulfamethoxazole susceptibility in the last year		-0.016
Metronidazole treatment in the last week		-0.018
Race: Hispanic/Latino - Puerto Rican		-0.019
V group ICD-10 diagnosis in the last year		-0.024
'Do not resuscitate' order in the last year		-0.026
Total parenteral nutrition in the last year		-0.03
Ceftazidime resistance in the last year		-0.03
Age group: 50		-0.031
K group ICD-10 diagnosis in the last year		-0.031
Current Service: Surg		-0.032
Trimethoprim/sulfamethoxazole treatment in the last year		-0.036
Nephrostomy in the last year		-0.037
Cefazolin resistance in the last year		-0.038
Trimethoprim/sulfamethoxazole treatment in the last week		-0.038
Physiotherapy in the last year		-0.039
Ceftazidime resistance in the last week		-0.041
Cefepime resistance in the last week		-0.044
Cefepime resistance in the last year		-0.045
Insurance Type: Medicaid		-0.048
Meropenem untested isolate in the last year		-0.051
Current Service: Omed		-0.061
Race: Portuguese		-0.062
Nutrition referral in the last year		-0.064
Non-AmpC in the last year		-0.066
Age group: 60		-0.067
Marital Status: Divorced		-0.07
Ceftriaxone resistance in the last year		-0.07
Ciprofloxacin treatment in the last year		-0.071
L group ICD-10 diagnosis in the last year		-0.085
6 group ICD-10 procedure in the last year		-0.086
Amikacin resistance in the last year		-0.098
Tetracycline resistance in the last year		-0.1
9 group ICD-10 procedure in the last year		-0.101
D group ICD-10 diagnosis in the last year		-0.111
Ampicillin/sulbactam susceptibility in the last year		-0.115
J group ICD-10 diagnosis in the last year		-0.123
T group ICD-10 procedure in the last year		-0.124
B group ICD-10 diagnosis in the last year		-0.127
Race: White		-0.129
I group ICD-10 procedure in the last year		-0.131
Vancomycin resistance in the last year		-0.134
Abnormal peripheral white cell count		-0.147
Q group ICD-10 diagnosis in the last year		-0.149
Clindamycin 'I' result in the last year		-0.156
Hospital admission in the last year		-0.157
Metronidazole treatment in the last year		-0.169
Admission Location: Transfer From Hospital		-0.171
Nitrofurantoin resistance in the last week		-0.178
Cefepime treatment in the last year		-0.192
Ceftazidime treatment in the last year		-0.194
5 group ICD-10 procedure in the last year		-0.199
Azithromycin treatment in the last year		-0.253
Current Service: Gyn		-0.275
Amikacin resistance in the last week		-0.277
Discharged from hospital in the last 28 days		-0.315
Azithromycin treatment in the last week		-0.328
Ceftriaxone treatment in the last year		-0.432
Meropenem treatment in the last week		-0.484
Ciprofloxacin treatment in the last week		-0.525
Ceftriaxone treatment in the last week		-0.712
Cefepime treatment in the last week		-0.757
Male		-0.851
Ciprofloxacin
Parameter name		Value
Intercept		0.026
Age group: 18		0.615
Age group: 30		0.35
Race: Black/Cape Verdean		0.277
Insurance Type: Unknown		0.259
Ciprofloxacin susceptibility in the last year		0.257
Presence of outpatient provider ID		0.249
Age group: 40		0.243
Race: White - Russian		0.213
L group ICD-10 procedure in the last year		0.21
0 group ICD-10 procedure in the last year		0.206
Raised C-reactive protein		0.192
Trimethoprim/sulfamethoxazole susceptibility in the last year		0.182
Overweight BMI classification in the last 3 years		0.156
O group ICD-10 diagnosis in the last year		0.154
Current Service: Nmed		0.151
Q group ICD-10 diagnosis in the last year		0.144
Azithromycin treatment in the last year		0.132
Tetracycline 'I' result in the last year		0.131
Language: Unknown		0.128
Urinary catheter insertion in the last 28 days		0.119
Current Service: Cmed		0.108
3 group ICD-10 procedure in the last year		0.1
G group ICD-10 diagnosis in the last year		0.097
Meropenem resistance in the last year		0.096
Amikacin resistance in the last year		0.093
Insurance Type: Other		0.091
Vancomycin treatment in the last year		0.091
Current Service: Traum		0.087
Vancomycin treatment in the last week		0.08
Marital Status: Unknown		0.079
Obese BMI classification in the last 3 years		0.077
Race: Black/African American		0.077
Total parenteral nutrition in the last year		0.076
Admission Location: Physician Referral		0.067
Abnormal peripheral white cell count		0.066
E group ICD-10 diagnosis in the last year		0.062
Vancomycin untested isolate in the last year		0.057
H group ICD-10 diagnosis in the last year		0.051
I group ICD-10 diagnosis in the last year		0.051
C group ICD-10 diagnosis in the last year		0.045
Hospital admission in the last year		0.04
Physiotherapy in the last year		0.034
4 group ICD-10 procedure in the last year		0.031
G group ICD-10 procedure in the last year		0.029
Race: White		0.029
Age group: 50		0.028
Marital Status: Married		0.028
Current Service: Nsurg		0.024
Admission Location: Clinic Referral		0.015
Race: White - Other European		0.013
S group ICD-10 procedure in the last year		0.007
Underweight BMI classification in the last 3 years		0.005
Ceftazidime untested isolate in the last year		0.002
Language: English		0
Race: Black/African		-0.008
Cefazolin treatment in the last year		-0.009
Marital Status: Divorced		-0.009
Race: Other		-0.01
Nephrostomy in the last year		-0.011
J group ICD-10 diagnosis in the last year		-0.011
UTI in the last year		-0.016
Vancomycin resistance in the last year		-0.018
Age group: 80		-0.019
Age group: 70		-0.022
Y group ICD-10 diagnosis in the last year		-0.028
Ciprofloxacin untested isolate in the last year		-0.028
Trimethoprim/sulfamethoxazole treatment in the last week		-0.03
Ceftazidime resistance in the last week		-0.031
Admission Location: Transfer From Hospital		-0.033
Ceftazidime treatment in the last year		-0.037
Current Service: Omed		-0.038
Cefepime treatment in the last week		-0.039
Restraints used in the last year		-0.04
Ampicillin resistance in the last year		-0.042
Tetracycline resistance in the last year		-0.052
Z group ICD-10 diagnosis in the last year		-0.054
Ampicillin/sulbactam 'I' result in the last year		-0.058
Observation frequency		-0.07
T group ICD-10 procedure in the last year		-0.076
Language: ?		-0.078
Insurance Type: Medicaid		-0.078
Metronidazole treatment in the last year		-0.078
Non-AmpC in the last year		-0.08
8 group ICD-10 procedure in the last year		-0.084
Ceftriaxone treatment in the last year		-0.086
A group ICD-10 diagnosis in the last year		-0.096
F group ICD-10 diagnosis in the last year		-0.099
K group ICD-10 diagnosis in the last year		-0.101
Linezolid treatment in the last year		-0.105
Cefepime untested isolate in the last year		-0.105
Gentamicin treatment in the last year		-0.115
Surgery in the last year		-0.115
Age group: 90		-0.116
Cefazolin resistance in the last year		-0.117
I group ICD-10 procedure in the last year		-0.118
'Do not resuscitate' order in the last year		-0.129
Admission Location: Transfer From Skilled Nursing Facility		-0.146
Current Service: Med		-0.147
Current Service: Surg		-0.162
Cefepime treatment in the last year		-0.167
Trimethoprim/sulfamethoxazole treatment in the last year		-0.178
Nitrofurantoin treatment in the last year		-0.181
Amikacin 'I' result in the last year		-0.184
N group ICD-10 diagnosis in the last year		-0.191
Discharge to a nursing home in the last year		-0.209
Meropenem treatment in the last year		-0.231
Piperacillin/tazobactam treatment in the last year		-0.244
Male		-0.259
Ciprofloxacin resistance in the last year		-0.289
Race: Hispanic/Latino - Dominican		-0.453
Ciprofloxacin treatment in the last year		-0.461
Metronidazole treatment in the last week		-0.487
Ciprofloxacin resistance in the last week		-0.502
Gentamicin
Parameter name	Value
Intercept	0.018
Age group: 18	0.371
Tobramycin 'I' result in the last year	0.286
Current Service: Unknown	0.234
Race: Black/African American	0.191
AmpC in the last year	0.186
Erythromycin treatment in the last week	0.184
Vancomycin treatment in the last year	0.183
UTI in the last year	0.173
G group ICD-10 diagnosis in the last year	0.171
Doxycycline treatment in the last year	0.171
Admission Location: Outpatient	0.171
Age group: 30	0.164
Race: Black/Cape Verdean	0.162
Current Service: Csurg	0.145
Race: Unknown	0.127
Presence of outpatient provider ID	0.125
I group ICD-10 diagnosis in the last year	0.125
Language: Unknown	0.124
Vancomycin susceptibility in the last year	0.122
Levofloxacin resistance in the last year	0.118
S group ICD-10 procedure in the last year	0.117
Ampicillin/sulbactam treatment in the last year	0.096
Obese BMI classification in the last 3 years	0.096
Overweight BMI classification in the last 3 years	0.083
0 group ICD-10 procedure in the last year	0.081
Race: White - Russian	0.075
Age group: 90	0.071
G group ICD-10 procedure in the last year	0.07
E group ICD-10 diagnosis in the last year	0.065
Current Service: Ortho	0.065
A group ICD-10 diagnosis in the last year	0.055
Hydration order in the last 28 days	0.046
Gentamicin susceptibility in the last year	0.043
Physiotherapy in the last year	0.043
S group ICD-10 diagnosis in the last year	0.038
Discharge to a nursing home in the last year	0.038
Current Service: Cmed	0.037
Ampicillin resistance in the last year	0.037
3 group ICD-10 procedure in the last year	0.026
Admission Location: Walk-In/Self Referral	0.025
Insurance Type: Other	0.021
Restraints used in the last year	0.014
B group ICD-10 procedure in the last year	0.013
Marital Status: Married	0.008
Race: Other	0.006
Insurance Type: Unknown	0.001
H group ICD-10 procedure in the last year	-0.001
Race: Portuguese	-0.002
Race: White	-0.003
Race: Asian - Chinese	-0.005
6 group ICD-10 procedure in the last year	-0.006
Admission Location: Emergency Room	-0.013
Meropenem treatment in the last year	-0.017
Gentamicin resistance in the last year	-0.019
Clindamycin resistance in the last year	-0.02
K group ICD-10 diagnosis in the last year	-0.02
Y group ICD-10 diagnosis in the last year	-0.021
Tetracycline resistance in the last year	-0.023
Age group: 60	-0.029
Observation frequency	-0.036
9 group ICD-10 procedure in the last year	-0.044
Age group: 50	-0.047
Clindamycin treatment in the last year	-0.051
Ciprofloxacin treatment in the last year	-0.052
L group ICD-10 diagnosis in the last year	-0.057
Current Service: Med	-0.059
Marital Status: Divorced	-0.061
C group ICD-10 diagnosis in the last year	-0.061
Language: ?	-0.062
V group ICD-10 diagnosis in the last year	-0.068
Non-AmpC in the last year	-0.073
N group ICD-10 diagnosis in the last year	-0.077
Abnormal peripheral white cell count	-0.08
Current Service: Surg	-0.083
B group ICD-10 diagnosis in the last year	-0.084
Nutrition referral in the last year	-0.087
Nitrofurantoin treatment in the last year	-0.088
T group ICD-10 procedure in the last year	-0.09
5 group ICD-10 procedure in the last year	-0.091
Race: Asian	-0.096
Race: Black/Caribbean Island	-0.102
Insurance Type: Medicaid	-0.102
D group ICD-10 diagnosis in the last year	-0.108
Trimethoprim/sulfamethoxazole treatment in the last year	-0.121
Cefepime treatment in the last year	-0.129
Nitrofurantoin resistance in the last week	-0.13
Admission Location: Transfer From Hospital	-0.131
Azithromycin treatment in the last year	-0.134
J group ICD-10 diagnosis in the last year	-0.139
Ceftazidime treatment in the last year	-0.142
Hospital admission in the last year	-0.163
Trimethoprim/sulfamethoxazole treatment in the last week	-0.175
I group ICD-10 procedure in the last year	-0.187
Metronidazole treatment in the last year	-0.192
Current Service: Gyn	-0.194
Ceftriaxone resistance in the last year	-0.208
Discharged from hospital in the last 28 days	-0.237
Race: Hispanic/Latino - Dominican	-0.243
Meropenem treatment in the last week	-0.385
Gentamicin resistance in the last week	-0.394
Amikacin 'I' result in the last year	-0.401
Ceftriaxone treatment in the last year	-0.413
Male	-0.633
Ciprofloxacin treatment in the last week	-0.637
Cefepime treatment in the last week	-0.644
Ceftriaxone treatment in the last week	-0.663
Trimethoprim/sulfamethoxazole
Parameter name		Value
Intercept		0
Vancomycin resistance in the last week		0.441
Clarithromycin treatment in the last year		0.432
Trimethoprim/sulfamethoxazole susceptibility in the last year		0.396
Race: White - Russian		0.294
Ampicillin/sulbactam treatment in the last week		0.267
Levofloxacin resistance in the last year		0.238
Meropenem resistance in the last year		0.228
AmpC in the last year		0.226
Race: Asian - Chinese		0.223
Current Service: Nmed		0.221
Race: Black/Cape Verdean		0.217
Age group: 18		0.202
Race: Unknown		0.201
Race: White - Eastern European		0.188
Current Service: Cmed		0.185
Race: Black/African American		0.179
Admission Location: Outpatient		0.174
G group ICD-10 procedure in the last year		0.169
Presence of outpatient provider ID		0.166
Erythromycin treatment in the last week		0.161
Ampicillin susceptibility in the last year		0.156
UTI in the last year		0.146
Daptomycin treatment in the last year		0.143
Overweight BMI classification in the last 3 years		0.13
H group ICD-10 diagnosis in the last year		0.121
G group ICD-10 diagnosis in the last year		0.113
Cefazolin untested isolate in the last year		0.11
Underweight BMI classification in the last 3 years		0.106
0 group ICD-10 procedure in the last year		0.099
Obese BMI classification in the last 3 years		0.099
S group ICD-10 procedure in the last year		0.099
Current Service: Csurg		0.089
Current Service: Unknown		0.087
E group ICD-10 diagnosis in the last year		0.085
B group ICD-10 procedure in the last year		0.079
Insurance Type: Other		0.078
Language: English		0.077
M group ICD-10 diagnosis in the last year		0.077
Marital Status: Unknown		0.077
Ampicillin/sulbactam treatment in the last year		0.073
Age group: 30		0.059
W group ICD-10 diagnosis in the last year		0.058
Levofloxacin 'I' result in the last year		0.056
2 group ICD-10 procedure in the last year		0.055
Raised C-reactive protein		0.052
Q group ICD-10 diagnosis in the last year		0.051
Vancomycin susceptibility in the last year		0.051
Tetracycline resistance in the last year		0.049
Amikacin resistance in the last year		0.048
Current Service: Omed		0.046
Benzylpenicillin untested isolate in the last year		0.045
Vancomycin treatment in the last year		0.044
A group ICD-10 diagnosis in the last year		0.044
Admission Location: Walk-In/Self Referral		0.043
Age group: 80		0.042
Ciprofloxacin 'I' result in the last year		0.037
3 group ICD-10 procedure in the last year		0.034
R group ICD-10 diagnosis in the last year		0.034
Clindamycin 'I' result in the last year		0.032
7 group ICD-10 procedure in the last year		0.031
Age group: 90		0.026
X group ICD-10 diagnosis in the last year		0.023
Physiotherapy in the last year		0.023
Marital Status: Married		0.022
Restraints used in the last year		0.019
Race: White		0.008
I group ICD-10 diagnosis in the last year		0.007
Ceftazidime susceptibility in the last year		0.004
Gentamicin susceptibility in the last year		0.004
Piperacillin/tazobactam treatment in the last year		0
N group ICD-10 diagnosis in the last year		-0.002
Aztreonam treatment in the last year		-0.002
Current Service: Vsurg		-0.003
Amoxicillin treatment in the last year		-0.006
Cefazolin treatment in the last year		-0.006
Z group ICD-10 diagnosis in the last year		-0.011
C group ICD-10 diagnosis in the last year		-0.012
K group ICD-10 diagnosis in the last year		-0.013
Ciprofloxacin resistance in the last year		-0.015
Age group: 40		-0.017
5 group ICD-10 procedure in the last year		-0.018
Age group: 60		-0.018
Ceftazidime treatment in the last week		-0.022
6 group ICD-10 procedure in the last year		-0.024
4 group ICD-10 procedure in the last year		-0.025
Admission Location: Physician Referral		-0.026
Nitrofurantoin treatment in the last year		-0.029
8 group ICD-10 procedure in the last year		-0.03
Abnormal peripheral white cell count		-0.03
Hospital admission in the last year		-0.03
Meropenem treatment in the last year		-0.032
D group ICD-10 diagnosis in the last year		-0.033
Urinary catheter insertion in the last 28 days		-0.034
Ampicillin/sulbactam resistance in the last week		-0.034
Marital Status: Widowed		-0.035
T group ICD-10 procedure in the last year		-0.039
Doxycycline treatment in the last year		-0.04
Metronidazole treatment in the last year		-0.044
T group ICD-10 diagnosis in the last year		-0.044
Clindamycin resistance in the last year		-0.046
Observation frequency		-0.049
Ampicillin resistance in the last year		-0.052
Piperacillin/tazobactam susceptibility in the last year		-0.059
A group ICD-10 procedure in the last year		-0.067
Ceftazidime resistance in the last week		-0.073
Race: Hispanic Or Latino		-0.074
'Do not resuscitate' order in the last year		-0.074
V group ICD-10 diagnosis in the last year		-0.075
Vancomycin treatment in the last week		-0.075
Marital Status: Divorced		-0.084
Y group ICD-10 diagnosis in the last year		-0.085
Insurance Type: Medicaid		-0.085
Ampicillin/sulbactam susceptibility in the last year		-0.086
Tetracycline resistance in the last week		-0.09
Ceftazidime resistance in the last year		-0.091
Admission Location: Transfer From Hospital		-0.093
Azithromycin treatment in the last week		-0.095
Age group: 50		-0.104
K group ICD-10 procedure in the last year		-0.104
I group ICD-10 procedure in the last year		-0.105
L group ICD-10 diagnosis in the last year		-0.122
Current Service: Ortho		-0.127
J group ICD-10 diagnosis in the last year		-0.128
Azithromycin treatment in the last year		-0.133
Non-AmpC in the last year		-0.14
R group ICD-10 procedure in the last year		-0.147
Current Service: Surg		-0.148
Discharge to a nursing home in the last year		-0.151
B group ICD-10 diagnosis in the last year		-0.158
Ceftriaxone resistance in the last year		-0.159
Meropenem untested isolate in the last year		-0.159
Race: Black/African		-0.16
Language: ?		-0.167
Ciprofloxacin treatment in the last year		-0.177
Cefepime resistance in the last year		-0.189
Nephrostomy in the last year		-0.2
Ceftazidime treatment in the last year		-0.213
Cefazolin resistance in the last week		-0.217
Discharged from hospital in the last 28 days		-0.223
Cefepime treatment in the last year		-0.232
Metronidazole treatment in the last week		-0.234
Trimethoprim/sulfamethoxazole resistance in the last year		-0.266
Race: Black/Caribbean Island		-0.299
Amoxicillin/clavulanic acid treatment in the last week		-0.308
Meropenem treatment in the last week		-0.313
Ceftriaxone treatment in the last year		-0.333
Admission Location: Transfer From Skilled Nursing Facility		-0.333
Amikacin 'I' result in the last year		-0.366
Ciprofloxacin treatment in the last week		-0.372
Race: Hispanic/Latino - Dominican		-0.496
Ceftriaxone treatment in the last week		-0.61
Male		-0.612
Trimethoprim/sulfamethoxazole treatment in the last year		-0.624
Cefepime treatment in the last week		-0.649
Trimethoprim/sulfamethoxazole treatment in the last week		-0.923
Trimethoprim/sulfamethoxazole resistance in the last week		-1.017
Nitrofurantoin
Parameter name		Value
Intercept		0.223
Age group: 30		0.441
Insurance Type: Unknown		0.383
Current Service: Cmed		0.35
Race: Asian		0.332
Age group: 18		0.319
Current Service: Nmed		0.276
Current Service: Traum		0.233
Overweight BMI classification in the last 3 years		0.232
5 group ICD-10 procedure in the last year		0.204
Tobramycin resistance in the last year		0.192
Current Service: Unknown		0.189
Presence of outpatient provider ID		0.185
'Do not resuscitate' order in the last year		0.171
Vancomycin resistance in the last year		0.17
Age group: 40		0.16
Admission Location: Emergency Room		0.121
Meropenem resistance in the last year		0.117
UTI in the last year		0.105
Current Service: Nsurg		0.103
D group ICD-10 diagnosis in the last year		0.102
Race: Unknown		0.096
T group ICD-10 procedure in the last year		0.09
Race: Hispanic/Latino - Dominican		0.073
Age group: 50		0.073
Marital Status: Divorced		0.071
W group ICD-10 diagnosis in the last year		0.07
Marital Status: Married		0.068
Ceftazidime susceptibility in the last year		0.068
Trimethoprim/sulfamethoxazole susceptibility in the last year		0.066
Insurance Type: Medicaid		0.05
Surgery in the last year		0.049
4 group ICD-10 procedure in the last year		0.046
Gentamicin susceptibility in the last year		0.042
Hospital admission in the last year		0.038
E group ICD-10 diagnosis in the last year		0.031
Language: English		0.019
S group ICD-10 diagnosis in the last year		0.01
M group ICD-10 diagnosis in the last year		0.009
C group ICD-10 diagnosis in the last year		0.008
Levofloxacin resistance in the last year		0.007
H group ICD-10 diagnosis in the last year		0.005
Observation frequency		0.004
Current Service: Med		-0.001
Ciprofloxacin resistance in the last week		-0.001
AmpC in the last year		-0.002
Amikacin 'I' result in the last year		-0.007
3 group ICD-10 procedure in the last year		-0.01
Daptomycin treatment in the last year		-0.013
G group ICD-10 diagnosis in the last year		-0.015
Trimethoprim/sulfamethoxazole treatment in the last year		-0.017
J group ICD-10 diagnosis in the last year		-0.026
V group ICD-10 diagnosis in the last year		-0.026
A group ICD-10 diagnosis in the last year		-0.028
Nutrition referral in the last year		-0.036
Underweight BMI classification in the last 3 years		-0.037
0 group ICD-10 procedure in the last year		-0.038
Race: White		-0.038
T group ICD-10 diagnosis in the last year		-0.039
Marital Status: Widowed		-0.047
Obese BMI classification in the last 3 years		-0.052
Cefepime treatment in the last week		-0.054
I group ICD-10 diagnosis in the last year		-0.055
Piperacillin/tazobactam susceptibility in the last year		-0.055
Physiotherapy in the last year		-0.057
Ceftriaxone treatment in the last year		-0.062
Urinary catheter insertion in the last 28 days		-0.064
Doxycycline treatment in the last year		-0.064
Age group: 70		-0.067
Ceftazidime resistance in the last year		-0.071
Ceftazidime untested isolate in the last year		-0.073
Current Service: Gyn		-0.083
B group ICD-10 diagnosis in the last year		-0.084
Restraints used in the last year		-0.086
L group ICD-10 diagnosis in the last year		-0.089
Insurance Type: Medicare		-0.101
Race: Unable To Obtain		-0.105
Age group: 90		-0.115
I group ICD-10 procedure in the last year		-0.117
Piperacillin/tazobactam treatment in the last year		-0.136
8 group ICD-10 procedure in the last year		-0.137
Vancomycin treatment in the last year		-0.137
Non-AmpC in the last year		-0.143
Admission Location: Transfer From Skilled Nursing Facility		-0.144
Current Service: Csurg		-0.144
Age group: 80		-0.151
Discharged from hospital in the last 28 days		-0.185
Race: Black/African American		-0.187
Meropenem treatment in the last year		-0.198
Cefepime treatment in the last year		-0.217
Benzylpenicillin untested isolate in the last year		-0.244
Metronidazole treatment in the last week		-0.247
J group ICD-10 procedure in the last year		-0.29
Discharge to a nursing home in the last year		-0.319
Cefazolin resistance in the last year		-0.323
Nitrofurantoin resistance in the last week		-0.327
Vancomycin treatment in the last week		-0.331
Tetracycline resistance in the last year		-0.339
Nephrostomy in the last year		-0.412
Male		-0.471
Current Service: Ortho		-0.519
