# Supplementary material for: Personalised antimicrobial susceptibility testing with clinical prediction modelling informs appropriate antibiotic use
Source: Nat Commun. 2024 Nov 21;15:9924. doi: 10.1038/s41467-024-54192-3 (PMC11582675; doi:10.1038/s41467-024-54192-3)
Supplement: Supplementary file 6 — Supplementary Data 3 [file 41467_2024_54192_MOESM6_ESM.xlsx]

## Sheet: Supplementary Data 3
Ampicillin
Characteristic	n	Accuracy	TPR	FPR	FNR	PPR
Female	17114	0.59	0.79	0.61	0.21	0.7
Male	6698	0.61	0.68	0.44	0.32	0.55
Age group: 18	2491	0.61	0.96	0.9	0.04	0.94
Age group: 30	1754	0.58	0.84	0.81	0.16	0.83
Age group: 40	1991	0.62	0.78	0.55	0.22	0.66
Age group: 50	3178	0.59	0.74	0.53	0.26	0.62
Age group: 60	4368	0.6	0.71	0.49	0.29	0.58
Age group: 70	4581	0.58	0.66	0.48	0.34	0.56
Age group: 80	4058	0.6	0.68	0.46	0.32	0.56
Age group: 90	1391	0.59	0.85	0.68	0.15	0.77
Race: American Indian/Alaska Native	48	0.75	1	0.33	0	0.5
Race: Asian	309	0.63	0.67	0.42	0.33	0.55
Race: Asian - Asian Indian	62	0.6	0.25	0.27	0.75	0.27
Race: Asian – Chinese	348	0.62	0.75	0.52	0.25	0.64
Race: Asian – Korean	22	0.33	0.5	1	0.5	0.67
Race: Asian - South East Asian	78	0.67	0.8	0.43	0.2	0.58
Race: Black/African	105	0.6	0.75	0.62	0.25	0.7
Race: Black/African American	2638	0.59	0.76	0.58	0.24	0.67
Race: Black/Cape Verdean	289	0.55	0.77	0.65	0.23	0.71
Race: Black/Caribbean Island	142	0.78	0.71	0.13	0.29	0.44
Race: Hispanic Or Latino	342	0.58	0.37	0.21	0.63	0.29
Race: Hispanic/Latino - Central American	14	1	1	0	0	0.67
Race: Hispanic/Latino - Columbian	43	0.71	0.6	0	0.4	0.43
Race: Hispanic/Latino - Cuban	35	0.67	0.5	0	0.5	0.33
Race: Hispanic/Latino - Dominican	267	0.67	0.58	0.3	0.42	0.38
Race: Hispanic/Latino - Guatemalan	65	0.64	0.6	0.33	0.4	0.43
Race: Hispanic/Latino - Honduran	24	0	0	1	1	0.5
Race: Hispanic/Latino - Mexican	36	0.5	0.75	1	0.25	0.83
Race: Hispanic/Latino - Puerto Rican	357	0.69	0.5	0.22	0.5	0.31
Race: Hispanic/Latino - Salvadoran	56	0.55	0	0.14	1	0.09
Race: Multiple Race/Ethnicity	20	0.33	1	1	0	1
Race: Native Hawaiian Or Other Pacific Islander	19	0	0	1	1	0.67
Race: Other	718	0.6	0.65	0.44	0.35	0.53
Race: Patient Declined To Answer	83	0.53	0.33	0.3	0.67	0.32
Race: Portuguese	78	0.62	0.43	0.22	0.57	0.31
Race: South American	33	0.78	0.5	0.14	0.5	0.22
Race: Unable To Obtain	80	0.76	0.64	0	0.36	0.41
Race: Unknown	3264	0.6	0.96	0.85	0.04	0.91
Race: White	13361	0.59	0.74	0.54	0.26	0.63
Race: White - Brazilian	53	0.64	0.6	0.25	0.4	0.5
Race: White - Eastern European	68	0.57	0.75	0.67	0.25	0.71
Race: White - Other European	392	0.61	0.76	0.53	0.24	0.64
Race: White - Russian	363	0.55	0.79	0.79	0.21	0.79
Language: ?	2738	0.61	0.54	0.33	0.46	0.43
Language: English	18457	0.59	0.75	0.54	0.25	0.64
Language: Unknown	2617	0.58	1	0.98	0	0.99
Insurance Type: Medicaid	1654	0.6	0.62	0.41	0.38	0.51
Insurance Type: Medicare	10051	0.59	0.67	0.47	0.33	0.56
Insurance Type: Other	9490	0.6	0.79	0.58	0.21	0.69
Insurance Type: Unknown	2617	0.58	1	0.98	0	0.99
Marital Status: Divorced	1570	0.63	0.76	0.49	0.24	0.62
Marital Status: Married	8590	0.6	0.74	0.53	0.26	0.62
Marital Status: Single	6588	0.6	0.74	0.53	0.26	0.64
Marital Status: Unknown	3211	0.59	0.97	0.9	0.03	0.94
Marital Status: Widowed	3853	0.58	0.61	0.45	0.39	0.53
Ampicillin/sulbactam
Characteristic	n	Accuracy	TPR	FPR	FNR	PPR
Female	17114	0.73	0.85	0.64	0.15	0.8
Male	6698	0.52	0.36	0.2	0.64	0.3
Age group: 18	2491	0.83	0.97	0.83	0.03	0.95
Age group: 30	1754	0.79	0.91	0.81	0.09	0.89
Age group: 40	1991	0.67	0.74	0.52	0.26	0.68
Age group: 50	3178	0.65	0.65	0.37	0.35	0.57
Age group: 60	4368	0.65	0.66	0.37	0.34	0.57
Age group: 70	4581	0.61	0.63	0.43	0.37	0.57
Age group: 80	4058	0.62	0.66	0.47	0.34	0.6
Age group: 90	1391	0.65	0.75	0.64	0.25	0.72
Race: American Indian/Alaska Native	48	0.75	0.6	0.14	0.4	0.33
Race: Asian	309	0.73	0.74	0.33	0.26	0.67
Race: Asian - Asian Indian	62	0.53	0.44	0.33	0.56	0.4
Race: Asian - Chinese	348	0.8	0.85	0.43	0.15	0.77
Race: Asian - Korean	22	1	1	NA	0	1
Race: Asian - South East Asian	78	0.67	0.7	0.5	0.3	0.67
Race: Black/African	105	0.55	0.69	1	0.31	0.75
Race: Black/African American	2638	0.66	0.74	0.58	0.26	0.7
Race: Black/Cape Verdean	289	0.71	0.8	0.53	0.2	0.72
Race: Black/Caribbean Island	142	0.69	0.59	0.1	0.41	0.44
Race: Hispanic Or Latino	342	0.68	0.77	0.6	0.23	0.73
Race: Hispanic/Latino - Central American	14	1	1	0	0	0.67
Race: Hispanic/Latino - Columbian	43	0.86	0.86	NA	0.14	0.86
Race: Hispanic/Latino - Cuban	35	1	1	0	0	0.67
Race: Hispanic/Latino - Dominican	267	0.82	0.92	0.36	0.08	0.72
Race: Hispanic/Latino - Guatemalan	65	0.64	0.67	0.4	0.33	0.57
Race: Hispanic/Latino - Honduran	24	0.5	0.5	0.5	0.5	0.5
Race: Hispanic/Latino - Mexican	36	0.33	0.5	1	0.5	0.67
Race: Hispanic/Latino - Puerto Rican	357	0.56	0.62	0.56	0.38	0.6
Race: Hispanic/Latino - Salvadoran	56	0.91	1	0.25	0	0.73
Race: Multiple Race/Ethnicity	20	0.67	1	1	0	1
Race: Native Hawaiian Or Other Pacific Islander	19	0.33	1	1	0	1
Race: Other	718	0.62	0.72	0.6	0.28	0.68
Race: Patient Declined To Answer	83	0.47	0.43	0.4	0.57	0.42
Race: Portuguese	78	0.44	0.33	0.25	0.67	0.31
Race: South American	33	0.56	0.57	0.5	0.43	0.56
Race: Unable To Obtain	80	0.59	0.46	0	0.54	0.35
Race: Unknown	3264	0.78	0.94	0.8	0.06	0.91
Race: White	13361	0.64	0.66	0.4	0.34	0.58
Race: White - Brazilian	53	0.64	0.69	1	0.31	0.71
Race: White - Eastern European	68	0.71	0.67	0	0.33	0.57
Race: White - Other European	392	0.61	0.68	0.55	0.32	0.64
Race: White - Russian	363	0.73	0.9	0.93	0.1	0.91
Language: ?	2738	0.65	0.7	0.48	0.3	0.64
Language: English	18457	0.65	0.68	0.44	0.32	0.61
Language: Unknown	2617	0.83	1	1	0	1
Insurance Type: Medicaid	1654	0.68	0.74	0.48	0.26	0.67
Insurance Type: Medicare	10051	0.62	0.63	0.41	0.37	0.57
Insurance Type: Other	9490	0.67	0.73	0.47	0.27	0.65
Insurance Type: Unknown	2617	0.83	1	1	0	1
Marital Status: Divorced	1570	0.66	0.69	0.43	0.31	0.61
Marital Status: Married	8590	0.63	0.64	0.4	0.36	0.57
Marital Status: Single	6588	0.68	0.74	0.46	0.26	0.66
Marital Status: Unknown	3211	0.79	0.94	0.83	0.06	0.92
Marital Status: Widowed	3853	0.63	0.68	0.51	0.32	0.63
Piperacillin/tazobactam
Characteristic	n	Accuracy	TPR	FPR	FNR	PPR
Female	17114	0.87	0.87	0.29	0.13	0.85
Male	6698	0.75	0.75	0.25	0.25	0.72
Age group: 18	2491	0.97	0.97	0.29	0.03	0.97
Age group: 30	1754	0.94	0.95	0.43	0.05	0.94
Age group: 40	1991	0.83	0.83	0.13	0.17	0.8
Age group: 50	3178	0.81	0.8	0.12	0.2	0.75
Age group: 60	4368	0.79	0.79	0.27	0.21	0.76
Age group: 70	4581	0.8	0.81	0.34	0.19	0.78
Age group: 80	4058	0.8	0.81	0.33	0.19	0.78
Age group: 90	1391	0.87	0.88	0.5	0.12	0.87
Race: American Indian/Alaska Native	48	0.75	0.7	0	0.3	0.58
Race: Asian	309	0.9	0.93	0.33	0.07	0.86
Race: Asian - Asian Indian	62	0.6	0.62	0.5	0.38	0.6
Race: Asian - Chinese	348	0.87	0.88	0.2	0.12	0.83
Race: Asian - Korean	22	1	1	NA	0	1
Race: Asian - South East Asian	78	0.83	0.82	0	0.18	0.75
Race: Black/African	105	0.9	0.9	NA	0.1	0.9
Race: Black/African American	2638	0.84	0.84	0.14	0.16	0.81
Race: Black/Cape Verdean	289	0.89	0.92	0.4	0.08	0.88
Race: Black/Caribbean Island	142	0.78	0.78	NA	0.22	0.78
Race: Hispanic Or Latino	342	0.91	0.9	0	0.1	0.86
Race: Hispanic/Latino - Central American	14	1	1	NA	0	1
Race: Hispanic/Latino - Columbian	43	1	1	NA	0	1
Race: Hispanic/Latino - Cuban	35	1	1	NA	0	1
Race: Hispanic/Latino - Dominican	267	0.79	0.79	0	0.21	0.77
Race: Hispanic/Latino - Guatemalan	65	0.79	0.79	NA	0.21	0.79
Race: Hispanic/Latino - Honduran	24	0.75	0.75	NA	0.25	0.75
Race: Hispanic/Latino - Mexican	36	1	1	NA	0	1
Race: Hispanic/Latino - Puerto Rican	357	0.81	0.81	0.25	0.19	0.78
Race: Hispanic/Latino - Salvadoran	56	1	1	0	0	0.82
Race: Multiple Race/Ethnicity	20	1	1	NA	0	1
Race: Native Hawaiian Or Other Pacific Islander	19	0.67	1	1	0	1
Race: Other	718	0.85	0.86	0.33	0.14	0.84
Race: Patient Declined To Answer	83	0.84	0.82	0	0.18	0.74
Race: Portuguese	78	0.44	0.47	1	0.53	0.5
Race: South American	33	1	1	NA	0	1
Race: Unable To Obtain	80	0.71	0.69	0.25	0.31	0.59
Race: Unknown	3264	0.95	0.95	0.25	0.05	0.95
Race: White	13361	0.79	0.8	0.29	0.2	0.77
Race: White - Brazilian	53	0.86	0.86	NA	0.14	0.86
Race: White - Eastern European	68	0.71	0.71	NA	0.29	0.71
Race: White - Other European	392	0.9	0.92	0.5	0.08	0.9
Race: White - Russian	363	1	1	0	0	0.98
Language: ?	2738	0.85	0.86	0.32	0.14	0.83
Language: English	18457	0.81	0.81	0.26	0.19	0.78
Language: Unknown	2617	1	1	1	0	1
Insurance Type: Medicaid	1654	0.82	0.82	0.18	0.18	0.79
Insurance Type: Medicare	10051	0.8	0.8	0.33	0.2	0.78
Insurance Type: Other	9490	0.83	0.83	0.21	0.17	0.8
Insurance Type: Unknown	2617	1	1	1	0	1
Marital Status: Divorced	1570	0.79	0.79	0.11	0.21	0.75
Marital Status: Married	8590	0.79	0.79	0.27	0.21	0.76
Marital Status: Single	6588	0.85	0.85	0.21	0.15	0.82
Marital Status: Unknown	3211	0.96	0.96	0.33	0.04	0.96
Marital Status: Widowed	3853	0.83	0.84	0.45	0.16	0.82
Cefazolin
Characteristic	n	Accuracy	TPR	FPR	FNR	PPR
Female	17114	0.71	0.87	0.6	0.13	0.78
Male	6698	0.62	0.09	0.03	0.91	0.05
Age group: 18	2491	0.8	0.97	0.8	0.03	0.93
Age group: 30	1754	0.77	0.92	0.75	0.08	0.88
Age group: 40	1991	0.7	0.78	0.44	0.22	0.65
Age group: 50	3178	0.71	0.7	0.29	0.3	0.52
Age group: 60	4368	0.65	0.6	0.28	0.4	0.45
Age group: 70	4581	0.62	0.55	0.3	0.45	0.43
Age group: 80	4058	0.64	0.63	0.35	0.37	0.5
Age group: 90	1391	0.67	0.78	0.46	0.22	0.64
Race: American Indian/Alaska Native	48	0.58	0.4	0.29	0.6	0.33
Race: Asian	309	0.8	0.8	0.19	0.2	0.61
Race: Asian - Asian Indian	62	0.53	0.2	0.3	0.8	0.27
Race: Asian - Chinese	348	0.68	0.74	0.38	0.26	0.57
Race: Asian - Korean	22	0.67	1	1	0	1
Race: Asian - South East Asian	78	0.83	0.88	0.25	0.12	0.67
Race: Black/African	105	0.55	0.71	0.83	0.29	0.75
Race: Black/African American	2638	0.7	0.78	0.44	0.22	0.66
Race: Black/Cape Verdean	289	0.8	0.89	0.31	0.11	0.63
Race: Black/Caribbean Island	142	0.84	0.71	0.06	0.29	0.34
Race: Hispanic Or Latino	342	0.71	0.79	0.48	0.21	0.7
Race: Hispanic/Latino - Central American	14	0.67	1	1	0	1
Race: Hispanic/Latino - Columbian	43	0.71	0.8	0.5	0.2	0.71
Race: Hispanic/Latino - Cuban	35	0.67	1	0.5	0	0.67
Race: Hispanic/Latino - Dominican	267	0.82	0.81	0.17	0.19	0.51
Race: Hispanic/Latino - Guatemalan	65	0.64	0.6	0.25	0.4	0.5
Race: Hispanic/Latino - Honduran	24	0.25	0	0.5	1	0.25
Race: Hispanic/Latino - Mexican	36	0.67	0.75	0.5	0.25	0.67
Race: Hispanic/Latino - Puerto Rican	357	0.73	0.76	0.3	0.24	0.52
Race: Hispanic/Latino - Salvadoran	56	0.82	1	0.5	0	0.82
Race: Multiple Race/Ethnicity	20	0.67	0.67	NA	0.33	0.67
Race: Native Hawaiian Or Other Pacific Islander	19	0.67	1	1	0	1
Race: Other	718	0.65	0.69	0.4	0.31	0.57
Race: Patient Declined To Answer	83	0.32	0.1	0.44	0.9	0.26
Race: Portuguese	78	0.38	0.2	0.33	0.8	0.25
Race: South American	33	0.44	0.33	0.33	0.67	0.33
Race: Unable To Obtain	80	0.65	0.43	0.2	0.57	0.29
Race: Unknown	3264	0.76	0.92	0.69	0.08	0.86
Race: White	13361	0.66	0.64	0.32	0.36	0.49
Race: White - Brazilian	53	0.71	0.8	0.5	0.2	0.71
Race: White - Eastern European	68	0.57	0.5	0.33	0.5	0.43
Race: White - Other European	392	0.65	0.65	0.35	0.35	0.53
Race: White - Russian	363	0.64	0.75	0.54	0.25	0.67
Language: ?	2738	0.65	0.64	0.34	0.36	0.51
Language: English	18457	0.67	0.68	0.34	0.32	0.53
Language: Unknown	2617	0.79	0.98	0.93	0.02	0.97
Insurance Type: Medicaid	1654	0.68	0.74	0.41	0.26	0.61
Insurance Type: Medicare	10051	0.65	0.61	0.31	0.39	0.47
Insurance Type: Other	9490	0.69	0.72	0.36	0.28	0.57
Insurance Type: Unknown	2617	0.79	0.98	0.93	0.02	0.97
Marital Status: Divorced	1570	0.68	0.7	0.33	0.3	0.52
Marital Status: Married	8590	0.64	0.57	0.28	0.43	0.43
Marital Status: Single	6588	0.72	0.78	0.37	0.22	0.62
Marital Status: Unknown	3211	0.77	0.94	0.72	0.06	0.88
Marital Status: Widowed	3853	0.64	0.7	0.43	0.3	0.58
Ceftriaxone
Characteristic	n	Accuracy	TPR	FPR	FNR	PPR
Female	17114	0.75	0.88	0.57	0.12	0.79
Male	6698	0.56	0.11	0.05	0.89	0.08
Age group: 18	2491	0.85	0.98	0.8	0.02	0.95
Age group: 30	1754	0.82	0.93	0.72	0.07	0.89
Age group: 40	1991	0.75	0.8	0.39	0.2	0.69
Age group: 50	3178	0.72	0.7	0.25	0.3	0.53
Age group: 60	4368	0.66	0.62	0.29	0.38	0.49
Age group: 70	4581	0.61	0.54	0.29	0.46	0.44
Age group: 80	4058	0.64	0.62	0.33	0.38	0.5
Age group: 90	1391	0.7	0.78	0.45	0.22	0.66
Race: American Indian/Alaska Native	48	0.67	0.5	0.17	0.5	0.33
Race: Asian	309	0.8	0.78	0.14	0.22	0.61
Race: Asian - Asian Indian	62	0.53	0.2	0.3	0.8	0.27
Race: Asian - Chinese	348	0.68	0.73	0.4	0.27	0.61
Race: Asian - Korean	22	0.67	1	1	0	1
Race: Asian - South East Asian	78	0.83	0.88	0.25	0.12	0.67
Race: Black/African	105	0.65	0.75	0.75	0.25	0.75
Race: Black/African American	2638	0.74	0.81	0.45	0.19	0.7
Race: Black/Cape Verdean	289	0.83	0.87	0.26	0.13	0.69
Race: Black/Caribbean Island	142	0.81	0.65	0	0.35	0.34
Race: Hispanic Or Latino	342	0.77	0.8	0.35	0.2	0.7
Race: Hispanic/Latino - Central American	14	1	1	NA	0	1
Race: Hispanic/Latino - Columbian	43	0.86	0.83	0	0.17	0.71
Race: Hispanic/Latino - Cuban	35	0.33	0.5	1	0.5	0.67
Race: Hispanic/Latino - Dominican	267	0.79	0.78	0.19	0.22	0.54
Race: Hispanic/Latino - Guatemalan	65	0.57	0.55	0.33	0.45	0.5
Race: Hispanic/Latino - Honduran	24	0.25	0	0.5	1	0.25
Race: Hispanic/Latino - Mexican	36	0.67	0.75	0.5	0.25	0.67
Race: Hispanic/Latino - Puerto Rican	357	0.66	0.68	0.36	0.32	0.55
Race: Hispanic/Latino - Salvadoran	56	0.82	1	0.5	0	0.82
Race: Multiple Race/Ethnicity	20	0.67	0.67	NA	0.33	0.67
Race: Native Hawaiian Or Other Pacific Islander	19	0.67	1	1	0	1
Race: Other	718	0.69	0.71	0.35	0.29	0.58
Race: Patient Declined To Answer	83	0.37	0.27	0.5	0.73	0.37
Race: Portuguese	78	0.44	0.3	0.33	0.7	0.31
Race: South American	33	0.44	0.43	0.5	0.57	0.44
Race: Unable To Obtain	80	0.71	0.43	0.1	0.57	0.24
Race: Unknown	3264	0.81	0.93	0.69	0.07	0.88
Race: White	13361	0.66	0.64	0.3	0.36	0.5
Race: White - Brazilian	53	0.86	0.83	0	0.17	0.71
Race: White - Eastern European	68	0.71	0.6	0	0.4	0.43
Race: White - Other European	392	0.65	0.64	0.33	0.36	0.53
Race: White - Russian	363	0.68	0.75	0.5	0.25	0.68
Language: ?	2738	0.66	0.65	0.32	0.35	0.53
Language: English	18457	0.68	0.68	0.32	0.32	0.54
Language: Unknown	2617	0.86	1	1	0	1
Insurance Type: Medicaid	1654	0.72	0.75	0.35	0.25	0.63
Insurance Type: Medicare	10051	0.65	0.61	0.3	0.39	0.48
Insurance Type: Other	9490	0.7	0.73	0.34	0.27	0.59
Insurance Type: Unknown	2617	0.86	1	1	0	1
Marital Status: Divorced	1570	0.68	0.7	0.33	0.3	0.56
Marital Status: Married	8590	0.64	0.57	0.25	0.43	0.44
Marital Status: Single	6588	0.74	0.78	0.36	0.22	0.64
Marital Status: Unknown	3211	0.82	0.95	0.73	0.05	0.91
Marital Status: Widowed	3853	0.65	0.7	0.43	0.3	0.6
Ceftazidime
Characteristic	n	Accuracy	TPR	FPR	FNR	PPR
Female	17114	0.76	0.86	0.58	0.14	0.8
Male	6698	0.48	0.1	0.05	0.9	0.08
Age group: 18	2491	0.87	0.98	0.79	0.02	0.95
Age group: 30	1754	0.83	0.91	0.66	0.09	0.88
Age group: 40	1991	0.72	0.76	0.39	0.24	0.67
Age group: 50	3178	0.69	0.65	0.22	0.35	0.51
Age group: 60	4368	0.64	0.59	0.27	0.41	0.48
Age group: 70	4581	0.58	0.52	0.29	0.48	0.45
Age group: 80	4058	0.62	0.61	0.34	0.39	0.52
Age group: 90	1391	0.68	0.75	0.51	0.25	0.68
Race: American Indian/Alaska Native	48	0.67	0.5	0.17	0.5	0.33
Race: Asian	309	0.78	0.81	0.29	0.19	0.67
Race: Asian - Asian Indian	62	0.47	0.25	0.29	0.75	0.27
Race: Asian - Chinese	348	0.7	0.73	0.4	0.27	0.64
Race: Asian - Korean	22	0.67	1	1	0	1
Race: Asian - South East Asian	78	0.83	0.78	0	0.22	0.58
Race: Black/African	105	0.65	0.75	0.75	0.25	0.75
Race: Black/African American	2638	0.74	0.8	0.45	0.2	0.72
Race: Black/Cape Verdean	289	0.82	0.8	0.12	0.2	0.63
Race: Black/Caribbean Island	142	0.75	0.58	0	0.42	0.34
Race: Hispanic Or Latino	342	0.78	0.82	0.35	0.18	0.71
Race: Hispanic/Latino - Central American	14	1	1	NA	0	1
Race: Hispanic/Latino - Columbian	43	0.86	0.83	0	0.17	0.71
Race: Hispanic/Latino - Cuban	35	0.33	0.5	1	0.5	0.67
Race: Hispanic/Latino - Dominican	267	0.74	0.7	0.17	0.3	0.54
Race: Hispanic/Latino - Guatemalan	65	0.57	0.55	0.33	0.45	0.5
Race: Hispanic/Latino - Honduran	24	0.25	0	0.5	1	0.25
Race: Hispanic/Latino - Mexican	36	0.67	0.75	0.5	0.25	0.67
Race: Hispanic/Latino - Puerto Rican	357	0.65	0.65	0.36	0.35	0.56
Race: Hispanic/Latino - Salvadoran	56	0.91	1	0.33	0	0.82
Race: Multiple Race/Ethnicity	20	0.67	0.67	NA	0.33	0.67
Race: Native Hawaiian Or Other Pacific Islander	19	0.67	1	1	0	1
Race: Other	718	0.68	0.69	0.36	0.31	0.6
Race: Patient Declined To Answer	83	0.37	0.31	0.5	0.69	0.37
Race: Portuguese	78	0.5	0.4	0.33	0.6	0.38
Race: South American	33	0.44	0.38	0	0.62	0.33
Race: Unable To Obtain	80	0.65	0.43	0.2	0.57	0.29
Race: Unknown	3264	0.82	0.91	0.71	0.09	0.88
Race: White	13361	0.63	0.6	0.29	0.4	0.5
Race: White - Brazilian	53	0.93	0.92	0	0.08	0.79
Race: White - Eastern European	68	0.71	0.6	0	0.4	0.43
Race: White - Other European	392	0.62	0.65	0.44	0.35	0.59
Race: White - Russian	363	0.67	0.73	0.53	0.27	0.68
Language: ?	2738	0.65	0.64	0.3	0.36	0.54
Language: English	18457	0.66	0.64	0.32	0.36	0.54
Language: Unknown	2617	0.88	1	1	0	1
Insurance Type: Medicaid	1654	0.72	0.75	0.34	0.25	0.63
Insurance Type: Medicare	10051	0.62	0.58	0.3	0.42	0.49
Insurance Type: Other	9490	0.68	0.69	0.33	0.31	0.59
Insurance Type: Unknown	2617	0.88	1	1	0	1
Marital Status: Divorced	1570	0.66	0.65	0.31	0.35	0.54
Marital Status: Married	8590	0.6	0.52	0.25	0.48	0.43
Marital Status: Single	6588	0.73	0.76	0.34	0.24	0.64
Marital Status: Unknown	3211	0.84	0.94	0.73	0.06	0.91
Marital Status: Widowed	3853	0.66	0.71	0.46	0.29	0.63
Cefepime
Characteristic	n	Accuracy	TPR	FPR	FNR	PPR
Female	17114	0.78	0.85	0.57	0.15	0.81
Male	6698	0.42	0.15	0.1	0.85	0.13
Age group: 18	2491	0.89	0.97	0.78	0.03	0.95
Age group: 30	1754	0.85	0.91	0.59	0.09	0.87
Age group: 40	1991	0.71	0.72	0.34	0.28	0.65
Age group: 50	3178	0.67	0.64	0.28	0.36	0.55
Age group: 60	4368	0.61	0.58	0.3	0.42	0.5
Age group: 70	4581	0.58	0.55	0.35	0.45	0.5
Age group: 80	4058	0.64	0.63	0.33	0.37	0.55
Age group: 90	1391	0.71	0.75	0.44	0.25	0.68
Race: American Indian/Alaska Native	48	0.5	0.38	0.25	0.62	0.33
Race: Asian	309	0.73	0.68	0.15	0.32	0.55
Race: Asian - Asian Indian	62	0.6	0.44	0.17	0.56	0.33
Race: Asian - Chinese	348	0.67	0.68	0.37	0.32	0.59
Race: Asian - Korean	22	0.67	1	1	0	1
Race: Asian - South East Asian	78	0.92	0.89	0	0.11	0.67
Race: Black/African	105	0.65	0.75	0.75	0.25	0.75
Race: Black/African American	2638	0.77	0.82	0.45	0.18	0.75
Race: Black/Cape Verdean	289	0.83	0.83	0.17	0.17	0.71
Race: Black/Caribbean Island	142	0.59	0.43	0	0.57	0.31
Race: Hispanic Or Latino	342	0.81	0.82	0.25	0.18	0.73
Race: Hispanic/Latino - Central American	14	1	1	NA	0	1
Race: Hispanic/Latino - Columbian	43	0.86	0.83	0	0.17	0.71
Race: Hispanic/Latino - Cuban	35	0.33	0.5	1	0.5	0.67
Race: Hispanic/Latino - Dominican	267	0.64	0.59	0.14	0.41	0.51
Race: Hispanic/Latino - Guatemalan	65	0.5	0.5	0.5	0.5	0.5
Race: Hispanic/Latino - Honduran	24	0.25	0	0	1	0
Race: Hispanic/Latino - Mexican	36	0.67	0.75	0.5	0.25	0.67
Race: Hispanic/Latino - Puerto Rican	357	0.56	0.58	0.5	0.42	0.56
Race: Hispanic/Latino - Salvadoran	56	1	1	0	0	0.82
Race: Multiple Race/Ethnicity	20	0.67	0.67	NA	0.33	0.67
Race: Native Hawaiian Or Other Pacific Islander	19	0.67	1	1	0	1
Race: Other	718	0.72	0.73	0.3	0.27	0.63
Race: Patient Declined To Answer	83	0.47	0.43	0.4	0.57	0.42
Race: Portuguese	78	0.31	0.25	0.5	0.75	0.31
Race: South American	33	0.44	0.44	NA	0.56	0.44
Race: Unable To Obtain	80	0.59	0.57	0.4	0.43	0.47
Race: Unknown	3264	0.82	0.9	0.72	0.1	0.88
Race: White	13361	0.62	0.6	0.32	0.4	0.53
Race: White - Brazilian	53	0.93	0.92	0	0.08	0.79
Race: White - Eastern European	68	0.86	0.8	0	0.2	0.57
Race: White - Other European	392	0.66	0.66	0.31	0.34	0.6
Race: White - Russian	363	0.71	0.75	0.45	0.25	0.7
Language: ?	2738	0.63	0.6	0.28	0.4	0.52
Language: English	18457	0.65	0.65	0.33	0.35	0.57
Language: Unknown	2617	0.9	1	1	0	1
Insurance Type: Medicaid	1654	0.68	0.68	0.3	0.32	0.6
Insurance Type: Medicare	10051	0.62	0.59	0.31	0.41	0.52
Insurance Type: Other	9490	0.68	0.69	0.35	0.31	0.61
Insurance Type: Unknown	2617	0.9	1	1	0	1
Marital Status: Divorced	1570	0.63	0.61	0.31	0.39	0.53
Marital Status: Married	8590	0.59	0.54	0.28	0.46	0.48
Marital Status: Single	6588	0.73	0.74	0.32	0.26	0.65
Marital Status: Unknown	3211	0.84	0.93	0.77	0.07	0.91
Marital Status: Widowed	3853	0.69	0.73	0.45	0.27	0.67
Meropenem
Characteristic	n	Accuracy	TPR	FPR	FNR	PPR
Female	17114	0.79	0.85	0.56	0.15	0.81
Male	6698	0.38	0.14	0.09	0.86	0.12
Age group: 18	2491	0.9	0.97	0.81	0.03	0.96
Age group: 30	1754	0.83	0.89	0.66	0.11	0.87
Age group: 40	1991	0.72	0.72	0.29	0.28	0.66
Age group: 50	3178	0.66	0.63	0.22	0.37	0.54
Age group: 60	4368	0.6	0.58	0.32	0.42	0.52
Age group: 70	4581	0.59	0.56	0.31	0.44	0.51
Age group: 80	4058	0.62	0.59	0.28	0.41	0.53
Age group: 90	1391	0.7	0.73	0.41	0.27	0.67
Race: American Indian/Alaska Native	48	0.33	0.3	0.5	0.7	0.33
Race: Asian	309	0.76	0.78	0.27	0.22	0.67
Race: Asian - Asian Indian	62	0.53	0.42	0	0.58	0.33
Race: Asian - Chinese	348	0.7	0.71	0.36	0.29	0.64
Race: Asian - Korean	22	0.67	1	1	0	1
Race: Asian - South East Asian	78	0.83	0.8	0	0.2	0.67
Race: Black/African	105	0.7	0.81	0.75	0.19	0.8
Race: Black/African American	2638	0.78	0.81	0.44	0.19	0.76
Race: Black/Cape Verdean	289	0.8	0.78	0.09	0.22	0.66
Race: Black/Caribbean Island	142	0.59	0.5	0	0.5	0.41
Race: Hispanic Or Latino	342	0.78	0.81	0.4	0.19	0.75
Race: Hispanic/Latino - Central American	14	1	1	NA	0	1
Race: Hispanic/Latino - Columbian	43	0.86	0.83	0	0.17	0.71
Race: Hispanic/Latino - Cuban	35	0.67	1	1	0	1
Race: Hispanic/Latino - Dominican	267	0.72	0.71	0.2	0.29	0.64
Race: Hispanic/Latino - Guatemalan	65	0.57	0.57	NA	0.43	0.57
Race: Hispanic/Latino - Honduran	24	0.5	0.33	0	0.67	0.25
Race: Hispanic/Latino - Mexican	36	0.67	0.75	0.5	0.25	0.67
Race: Hispanic/Latino - Puerto Rican	357	0.6	0.62	0.5	0.38	0.6
Race: Hispanic/Latino - Salvadoran	56	0.91	1	0.5	0	0.91
Race: Multiple Race/Ethnicity	20	0.67	0.67	NA	0.33	0.67
Race: Native Hawaiian Or Other Pacific Islander	19	0.67	1	1	0	1
Race: Other	718	0.72	0.75	0.45	0.25	0.7
Race: Patient Declined To Answer	83	0.47	0.47	0.5	0.53	0.47
Race: Portuguese	78	0.38	0.33	0.5	0.67	0.38
Race: South American	33	0.78	0.78	NA	0.22	0.78
Race: Unable To Obtain	80	0.65	0.38	0.11	0.62	0.24
Race: Unknown	3264	0.85	0.91	0.67	0.09	0.89
Race: White	13361	0.61	0.58	0.28	0.42	0.51
Race: White - Brazilian	53	0.93	0.92	0	0.08	0.79
Race: White - Eastern European	68	0.71	0.6	0	0.4	0.43
Race: White - Other European	392	0.65	0.65	0.36	0.35	0.61
Race: White - Russian	363	0.73	0.79	0.67	0.21	0.77
Language: ?	2738	0.67	0.67	0.31	0.33	0.6
Language: English	18457	0.64	0.63	0.31	0.37	0.56
Language: Unknown	2617	0.93	1	1	0	1
Insurance Type: Medicaid	1654	0.7	0.7	0.31	0.3	0.64
Insurance Type: Medicare	10051	0.62	0.59	0.29	0.41	0.52
Insurance Type: Other	9490	0.66	0.66	0.34	0.34	0.61
Insurance Type: Unknown	2617	0.93	1	1	0	1
Marital Status: Divorced	1570	0.63	0.61	0.3	0.39	0.55
Marital Status: Married	8590	0.57	0.52	0.26	0.48	0.46
Marital Status: Single	6588	0.72	0.74	0.35	0.26	0.67
Marital Status: Unknown	3211	0.88	0.94	0.68	0.06	0.91
Marital Status: Widowed	3853	0.69	0.71	0.41	0.29	0.65
Ciprofloxacin
Characteristic	n	Accuracy	TPR	FPR	FNR	PPR
Female	17114	0.7	0.75	0.51	0.25	0.7
Male	6698	0.48	0.35	0.2	0.65	0.3
Age group: 18	2491	0.9	0.99	0.92	0.01	0.98
Age group: 30	1754	0.87	0.96	0.81	0.04	0.94
Age group: 40	1991	0.75	0.83	0.53	0.17	0.76
Age group: 50	3178	0.63	0.64	0.41	0.36	0.59
Age group: 60	4368	0.61	0.6	0.37	0.4	0.54
Age group: 70	4581	0.55	0.5	0.33	0.5	0.46
Age group: 80	4058	0.5	0.44	0.31	0.56	0.41
Age group: 90	1391	0.44	0.29	0.19	0.71	0.26
Race: American Indian/Alaska Native	48	0.75	0.71	0.2	0.29	0.5
Race: Asian	309	0.63	0.6	0.22	0.4	0.53
Race: Asian - Asian Indian	62	0.6	0.64	0.5	0.36	0.6
Race: Asian - Chinese	348	0.59	0.61	0.44	0.39	0.57
Race: Asian - Korean	22	1	1	NA	0	1
Race: Asian - South East Asian	78	0.58	0.55	0	0.45	0.5
Race: Black/African	105	0.7	0.76	0.67	0.24	0.75
Race: Black/African American	2638	0.7	0.74	0.44	0.26	0.68
Race: Black/Cape Verdean	289	0.66	0.73	0.7	0.27	0.72
Race: Black/Caribbean Island	142	0.44	0.37	0.2	0.63	0.34
Race: Hispanic Or Latino	342	0.73	0.74	0.31	0.26	0.65
Race: Hispanic/Latino - Central American	14	1	1	NA	0	1
Race: Hispanic/Latino - Columbian	43	0.86	0.83	0	0.17	0.71
Race: Hispanic/Latino - Cuban	35	0.33	0.33	NA	0.67	0.33
Race: Hispanic/Latino - Dominican	267	0.41	0.32	0.36	0.68	0.33
Race: Hispanic/Latino - Guatemalan	65	0.64	0.78	0.6	0.22	0.71
Race: Hispanic/Latino - Honduran	24	0.5	0	0.33	1	0.25
Race: Hispanic/Latino - Mexican	36	1	1	0	0	0.67
Race: Hispanic/Latino - Puerto Rican	357	0.53	0.57	0.58	0.43	0.57
Race: Hispanic/Latino - Salvadoran	56	0.73	0.7	0	0.3	0.64
Race: Multiple Race/Ethnicity	20	1	1	NA	0	1
Race: Native Hawaiian Or Other Pacific Islander	19	0.67	0.67	NA	0.33	0.67
Race: Other	718	0.67	0.67	0.33	0.33	0.58
Race: Patient Declined To Answer	83	0.47	0.4	0.25	0.6	0.37
Race: Portuguese	78	0.44	0.44	0.57	0.56	0.5
Race: South American	33	0.56	0.5	0	0.5	0.44
Race: Unable To Obtain	80	0.53	0.3	0.14	0.7	0.24
Race: Unknown	3264	0.82	0.9	0.78	0.1	0.89
Race: White	13361	0.58	0.55	0.35	0.45	0.5
Race: White - Brazilian	53	0.86	0.83	0	0.17	0.71
Race: White - Eastern European	68	0.57	0.5	0	0.5	0.43
Race: White - Other European	392	0.67	0.67	0.3	0.33	0.63
Race: White - Russian	363	0.76	0.76	0.25	0.24	0.67
Language: ?	2738	0.57	0.51	0.24	0.49	0.44
Language: English	18457	0.61	0.6	0.38	0.4	0.55
Language: Unknown	2617	0.9	1	1	0	1
Insurance Type: Medicaid	1654	0.62	0.63	0.43	0.37	0.58
Insurance Type: Medicare	10051	0.53	0.45	0.26	0.55	0.39
Insurance Type: Other	9490	0.67	0.72	0.53	0.28	0.68
Insurance Type: Unknown	2617	0.9	1	1	0	1
Marital Status: Divorced	1570	0.64	0.61	0.27	0.39	0.52
Marital Status: Married	8590	0.6	0.59	0.38	0.41	0.54
Marital Status: Single	6588	0.65	0.68	0.45	0.32	0.63
Marital Status: Unknown	3211	0.85	0.94	0.7	0.06	0.9
Marital Status: Widowed	3853	0.51	0.43	0.29	0.57	0.39
Gentamicin
Characteristic	n	Accuracy	TPR	FPR	FNR	PPR
Female	17114	0.75	0.83	0.6	0.17	0.79
Male	6698	0.41	0.15	0.1	0.85	0.13
Age group: 18	2491	0.86	0.98	0.81	0.02	0.95
Age group: 30	1754	0.83	0.92	0.7	0.08	0.89
Age group: 40	1991	0.67	0.69	0.38	0.31	0.63
Age group: 50	3178	0.63	0.6	0.3	0.4	0.52
Age group: 60	4368	0.59	0.58	0.37	0.42	0.52
Age group: 70	4581	0.56	0.52	0.34	0.48	0.47
Age group: 80	4058	0.6	0.56	0.3	0.44	0.49
Age group: 90	1391	0.7	0.76	0.49	0.24	0.69
Race: American Indian/Alaska Native	48	0.5	0.38	0.25	0.62	0.33
Race: Asian	309	0.69	0.65	0.24	0.35	0.51
Race: Asian - Asian Indian	62	0.47	0.33	0	0.67	0.27
Race: Asian - Chinese	348	0.61	0.62	0.43	0.38	0.57
Race: Asian - Korean	22	0.67	1	1	0	1
Race: Asian - South East Asian	78	0.67	0.6	0	0.4	0.5
Race: Black/African	105	0.65	0.75	0.75	0.25	0.75
Race: Black/African American	2638	0.74	0.82	0.54	0.18	0.76
Race: Black/Cape Verdean	289	0.82	0.82	0.21	0.18	0.69
Race: Black/Caribbean Island	142	0.59	0.43	0	0.57	0.31
Race: Hispanic Or Latino	342	0.7	0.7	0.31	0.3	0.64
Race: Hispanic/Latino - Central American	14	1	1	NA	0	1
Race: Hispanic/Latino - Columbian	43	0.71	0.67	0	0.33	0.57
Race: Hispanic/Latino - Cuban	35	0.67	1	1	0	1
Race: Hispanic/Latino - Dominican	267	0.56	0.5	0.14	0.5	0.44
Race: Hispanic/Latino - Guatemalan	65	0.43	0.5	0.75	0.5	0.57
Race: Hispanic/Latino - Honduran	24	0.25	0	0	1	0
Race: Hispanic/Latino - Mexican	36	0.67	0.75	0.5	0.25	0.67
Race: Hispanic/Latino - Puerto Rican	357	0.49	0.53	0.59	0.47	0.55
Race: Hispanic/Latino - Salvadoran	56	0.91	1	0.5	0	0.91
Race: Multiple Race/Ethnicity	20	0.67	0.67	NA	0.33	0.67
Race: Native Hawaiian Or Other Pacific Islander	19	0.67	1	1	0	1
Race: Other	718	0.67	0.66	0.3	0.34	0.58
Race: Patient Declined To Answer	83	0.37	0.27	0.25	0.73	0.26
Race: Portuguese	78	0.31	0.25	0.5	0.75	0.31
Race: South American	33	0.44	0.44	NA	0.56	0.44
Race: Unable To Obtain	80	0.65	0.38	0.11	0.62	0.24
Race: Unknown	3264	0.81	0.9	0.75	0.1	0.88
Race: White	13361	0.6	0.57	0.34	0.43	0.51
Race: White - Brazilian	53	0.86	0.83	0	0.17	0.71
Race: White - Eastern European	68	0.86	1	0.25	0	0.57
Race: White - Other European	392	0.64	0.65	0.39	0.35	0.6
Race: White - Russian	363	0.65	0.69	0.5	0.31	0.65
Language: ?	2738	0.59	0.57	0.33	0.43	0.5
Language: English	18457	0.62	0.62	0.36	0.38	0.56
Language: Unknown	2617	0.9	1	1	0	1
Insurance Type: Medicaid	1654	0.63	0.64	0.42	0.36	0.59
Insurance Type: Medicare	10051	0.59	0.56	0.32	0.44	0.49
Insurance Type: Other	9490	0.65	0.67	0.4	0.33	0.61
Insurance Type: Unknown	2617	0.9	1	1	0	1
Marital Status: Divorced	1570	0.59	0.59	0.4	0.41	0.54
Marital Status: Married	8590	0.57	0.52	0.29	0.48	0.46
Marital Status: Single	6588	0.69	0.72	0.39	0.28	0.64
Marital Status: Unknown	3211	0.84	0.92	0.76	0.08	0.9
Marital Status: Widowed	3853	0.64	0.68	0.47	0.32	0.63
Trimethoprim/sulfamethoxazole
Characteristic	n	Accuracy	TPR	FPR	FNR	PPR
Female	17114	0.68	0.86	0.66	0.14	0.79
Male	6698	0.55	0.16	0.09	0.84	0.12
Age group: 18	2491	0.72	0.97	0.89	0.03	0.94
Age group: 30	1754	0.73	0.91	0.75	0.09	0.87
Age group: 40	1991	0.67	0.74	0.46	0.26	0.64
Age group: 50	3178	0.63	0.6	0.33	0.4	0.49
Age group: 60	4368	0.62	0.62	0.38	0.38	0.52
Age group: 70	4581	0.6	0.58	0.38	0.42	0.49
Age group: 80	4058	0.62	0.64	0.41	0.36	0.54
Age group: 90	1391	0.66	0.76	0.48	0.24	0.65
Race: American Indian/Alaska Native	48	0.58	0.43	0.2	0.57	0.33
Race: Asian	309	0.67	0.65	0.3	0.35	0.51
Race: Asian - Asian Indian	62	0.6	0.2	0.2	0.8	0.2
Race: Asian - Chinese	348	0.67	0.78	0.48	0.22	0.65
Race: Asian - Korean	22	0.67	1	1	0	1
Race: Asian - South East Asian	78	0.67	0.71	0.4	0.29	0.58
Race: Black/African	105	0.65	0.75	0.5	0.25	0.65
Race: Black/African American	2638	0.68	0.82	0.55	0.18	0.72
Race: Black/Cape Verdean	289	0.74	0.79	0.35	0.21	0.63
Race: Black/Caribbean Island	142	0.66	0.42	0	0.58	0.25
Race: Hispanic Or Latino	342	0.61	0.65	0.45	0.35	0.57
Race: Hispanic/Latino - Central American	14	1	1	0	0	0.67
Race: Hispanic/Latino - Columbian	43	0.71	0.6	0	0.4	0.43
Race: Hispanic/Latino - Cuban	35	0.33	0.5	1	0.5	0.67
Race: Hispanic/Latino - Dominican	267	0.64	0.32	0.05	0.68	0.18
Race: Hispanic/Latino - Guatemalan	65	0.5	0.43	0.43	0.57	0.43
Race: Hispanic/Latino - Honduran	24	0.5	0	0	1	0
Race: Hispanic/Latino - Mexican	36	0.5	1	0.75	0	0.83
Race: Hispanic/Latino - Puerto Rican	357	0.52	0.54	0.5	0.46	0.52
Race: Hispanic/Latino - Salvadoran	56	0.64	1	0.57	0	0.73
Race: Multiple Race/Ethnicity	20	0.67	1	1	0	1
Race: Native Hawaiian Or Other Pacific Islander	19	0.67	1	1	0	1
Race: Other	718	0.6	0.65	0.47	0.35	0.58
Race: Patient Declined To Answer	83	0.53	0.36	0.25	0.64	0.32
Race: Portuguese	78	0.38	0.27	0.4	0.73	0.31
Race: South American	33	0.44	0.43	0.5	0.57	0.44
Race: Unable To Obtain	80	0.65	0.43	0.2	0.57	0.29
Race: Unknown	3264	0.69	0.89	0.8	0.11	0.87
Race: White	13361	0.62	0.64	0.4	0.36	0.53
Race: White - Brazilian	53	0.71	0.73	0.33	0.27	0.64
Race: White - Eastern European	68	0.86	1	0.25	0	0.57
Race: White - Other European	392	0.63	0.63	0.38	0.37	0.55
Race: White - Russian	363	0.76	0.83	0.42	0.17	0.71
Language: ?	2738	0.6	0.52	0.3	0.48	0.42
Language: English	18457	0.64	0.68	0.43	0.32	0.58
Language: Unknown	2617	0.72	0.96	0.92	0.04	0.95
Insurance Type: Medicaid	1654	0.59	0.62	0.45	0.38	0.54
Insurance Type: Medicare	10051	0.62	0.61	0.37	0.39	0.5
Insurance Type: Other	9490	0.65	0.72	0.47	0.28	0.63
Insurance Type: Unknown	2617	0.72	0.96	0.92	0.04	0.95
Marital Status: Divorced	1570	0.64	0.63	0.35	0.37	0.52
Marital Status: Married	8590	0.61	0.59	0.37	0.41	0.49
Marital Status: Single	6588	0.69	0.76	0.42	0.24	0.63
Marital Status: Unknown	3211	0.7	0.91	0.81	0.09	0.88
Marital Status: Widowed	3853	0.59	0.67	0.52	0.33	0.61
Nitrofurantoin
Characteristic	n	Accuracy	TPR	FPR	FNR	PPR
Female	17114	0.75	0.81	0.61	0.19	0.78
Male	6698	0.43	0.29	0.16	0.71	0.26
Age group: 18	2491	0.9	0.97	0.83	0.03	0.96
Age group: 30	1754	0.89	0.96	0.8	0.04	0.95
Age group: 40	1991	0.73	0.81	0.67	0.19	0.79
Age group: 50	3178	0.68	0.7	0.41	0.3	0.65
Age group: 60	4368	0.61	0.61	0.42	0.39	0.57
Age group: 70	4581	0.56	0.53	0.32	0.47	0.48
Age group: 80	4058	0.55	0.5	0.3	0.5	0.45
Age group: 90	1391	0.54	0.56	0.52	0.44	0.55
Race: American Indian/Alaska Native	48	0.42	0.38	0.5	0.62	0.42
Race: Asian	309	0.82	0.89	0.57	0.11	0.84
Race: Asian - Asian Indian	62	0.8	0.8	0.2	0.2	0.6
Race: Asian - Chinese	348	0.72	0.77	0.5	0.23	0.72
Race: Asian - Korean	22	1	1	NA	0	1
Race: Asian - South East Asian	78	0.58	0.64	1	0.36	0.67
Race: Black/African	105	0.75	0.79	1	0.21	0.8
Race: Black/African American	2638	0.6	0.61	0.44	0.39	0.58
Race: Black/Cape Verdean	289	0.6	0.67	0.62	0.33	0.66
Race: Black/Caribbean Island	142	0.69	0.62	0	0.38	0.5
Race: Hispanic Or Latino	342	0.78	0.85	0.58	0.15	0.81
Race: Hispanic/Latino - Central American	14	0.67	0.67	NA	0.33	0.67
Race: Hispanic/Latino - Columbian	43	0.57	0.67	1	0.33	0.71
Race: Hispanic/Latino - Cuban	35	0.67	0.67	NA	0.33	0.67
Race: Hispanic/Latino - Dominican	267	0.77	0.81	0.38	0.19	0.72
Race: Hispanic/Latino - Guatemalan	65	0.71	0.71	NA	0.29	0.71
Race: Hispanic/Latino - Honduran	24	0.5	0.5	NA	0.5	0.5
Race: Hispanic/Latino - Mexican	36	1	1	NA	0	1
Race: Hispanic/Latino - Puerto Rican	357	0.66	0.7	0.54	0.3	0.68
Race: Hispanic/Latino - Salvadoran	56	0.73	0.8	1	0.2	0.82
Race: Multiple Race/Ethnicity	20	0.67	1	1	0	1
Race: Native Hawaiian Or Other Pacific Islander	19	0.67	1	1	0	1
Race: Other	718	0.64	0.7	0.65	0.3	0.69
Race: Patient Declined To Answer	83	0.42	0.4	0.5	0.6	0.42
Race: Portuguese	78	0.19	0.21	1	0.79	0.31
Race: South American	33	0.44	0.43	0.5	0.57	0.44
Race: Unable To Obtain	80	0.59	0.55	0.33	0.45	0.47
Race: Unknown	3264	0.86	0.94	0.77	0.06	0.92
Race: White	13361	0.61	0.6	0.35	0.4	0.55
Race: White – Brazilian	53	0.64	0.75	1	0.25	0.79
Race: White - Eastern European	68	0.29	0.33	1	0.67	0.43
Race: White - Other European	392	0.68	0.72	0.47	0.28	0.67
Race: White – Russian	363	0.64	0.67	0.5	0.33	0.64
Language: ?	2738	0.62	0.64	0.46	0.36	0.61
Language: English	18457	0.62	0.63	0.4	0.37	0.58
Language: Unknown	2617	0.93	1	1	0	1
Insurance Type: Medicaid	1654	0.71	0.77	0.59	0.23	0.74
Insurance Type: Medicare	10051	0.54	0.5	0.31	0.5	0.46
Insurance Type: Other	9490	0.69	0.73	0.5	0.27	0.69
Insurance Type: Unknown	2617	0.93	1	1	0	1
Marital Status: Divorced	1570	0.63	0.63	0.4	0.37	0.59
Marital Status: Married	8590	0.6	0.6	0.41	0.4	0.56
Marital Status: Single	6588	0.69	0.71	0.43	0.29	0.66
Marital Status: Unknown	3211	0.87	0.94	0.8	0.06	0.93
Marital Status: Widowed	3853	0.57	0.55	0.35	0.45	0.51
