# Supplementary material for: Personalised antimicrobial susceptibility testing with clinical prediction modelling informs appropriate antibiotic use
Source: Nat Commun. 2024 Nov 21;15:9924. doi: 10.1038/s41467-024-54192-3 (PMC11582675; doi:10.1038/s41467-024-54192-3)
Supplement: Supplementary file 8 — Source data [file 41467_2024_54192_MOESM8_ESM.xlsx]

## Sheet: sourcedata_aware_dotplot
n	AWaRe_results	Approach	iqr_min	iqr_max	median_n	n_points
0	PDAST Access S	PDAST	1	5	3	610
3	PDAST Access S	PDAST	1	5	3	369
1	PDAST Access S	PDAST	1	5	3	351
6	PDAST Access S	PDAST	1	5	3	443
5	PDAST Access S	PDAST	1	5	3	334
4	PDAST Access S	PDAST	1	5	3	280
2	PDAST Access S	PDAST	1	5	3	259
0	Standard Access S	Standard	1	3	3	89
1	Standard Access S	Standard	1	3	3	672
3	Standard Access S	Standard	1	3	3	1335
2	Standard Access S	Standard	1	3	3	550
0	PDAST Watch S	PDAST	0	3	1	1154
4	PDAST Watch S	PDAST	0	3	1	201
6	PDAST Watch S	PDAST	0	3	1	108
1	PDAST Watch S	PDAST	0	3	1	463
2	PDAST Watch S	PDAST	0	3	1	313
5	PDAST Watch S	PDAST	0	3	1	224
3	PDAST Watch S	PDAST	0	3	1	183
0	Standard Watch S	Standard	2	3	3	58
1	Standard Watch S	Standard	2	3	3	360
2	Standard Watch S	Standard	2	3	3	727
3	Standard Watch S	Standard	2	3	3	1501
0	PDAST All S	PDAST	3	6	5	47
3	PDAST All S	PDAST	3	6	5	357
5	PDAST All S	PDAST	3	6	5	557
6	PDAST All S	PDAST	3	6	5	946
1	PDAST All S	PDAST	3	6	5	150
4	PDAST All S	PDAST	3	6	5	387
2	PDAST All S	PDAST	3	6	5	202
0	Standard All S	Standard	3	6	5	30
2	Standard All S	Standard	3	6	5	221
3	Standard All S	Standard	3	6	5	454
6	Standard All S	Standard	3	6	5	1100
5	Standard All S	Standard	3	6	5	539
4	Standard All S	Standard	3	6	5	231
1	Standard All S	Standard	3	6	5	71
1	PDAST Access R	PDAST	0	1	0	556
2	PDAST Access R	PDAST	0	1	0	362
0	PDAST Access R	PDAST	0	1	0	1452
5	PDAST Access R	PDAST	0	1	0	40
3	PDAST Access R	PDAST	0	1	0	151
4	PDAST Access R	PDAST	0	1	0	84
6	PDAST Access R	PDAST	0	1	0	1
2	Standard Access R	Standard	0	1	0	341
1	Standard Access R	Standard	0	1	0	947
0	Standard Access R	Standard	0	1	0	1335
3	Standard Access R	Standard	0	1	0	23
4	PDAST Watch R	PDAST	0	1	0	110
0	PDAST Watch R	PDAST	0	1	0	1982
1	PDAST Watch R	PDAST	0	1	0	242
3	PDAST Watch R	PDAST	0	1	0	132
2	PDAST Watch R	PDAST	0	1	0	142
5	PDAST Watch R	PDAST	0	1	0	37
6	PDAST Watch R	PDAST	0	1	0	1
3	Standard Watch R	Standard	0	1	0	58
2	Standard Watch R	Standard	0	1	0	360
1	Standard Watch R	Standard	0	1	0	727
0	Standard Watch R	Standard	0	1	0	1501
5	PDAST All R	PDAST	0	2	1	93
2	PDAST All R	PDAST	0	2	1	497
1	PDAST All R	PDAST	0	2	1	588
0	PDAST All R	PDAST	0	2	1	952
4	PDAST All R	PDAST	0	2	1	218
3	PDAST All R	PDAST	0	2	1	293
6	PDAST All R	PDAST	0	2	1	5
5	Standard All R	Standard	0	2	1	40
3	Standard All R	Standard	0	2	1	406
0	Standard All R	Standard	0	2	1	1100
1	Standard All R	Standard	0	2	1	539
2	Standard All R	Standard	0	2	1	445
4	Standard All R	Standard	0	2	1	112
6	Standard All R	Standard	0	2	1	4

## Sheet: sourcedata_abs_cleveplot
values	ind	Approach	aware
0	Ampicillin	Standard	Access
0	Ceftazidime	Standard	Watch
0	Cefazolin	Standard	Access
0	Cefepime	Standard	Watch
0	Meropenem	Standard	Watch
0	Ampicillin/sulbactam	Standard	Access
2040	Ciprofloxacin	Standard	Watch
1761	Ceftriaxone	Standard	Watch
2026	Gentamicin	Standard	Access
2143	Nitrofurantoin	Standard	Access
1608	Trimethoprim/sulfamethoxazole	Standard	Access
2516	Piperacillin/tazobactam	Standard	Watch
932	Ampicillin	PDAST	Access
540	Ceftazidime	PDAST	Watch
688	Ciprofloxacin	PDAST	Watch
285	Ceftriaxone	PDAST	Watch
1132	Cefazolin	PDAST	Access
669	Cefepime	PDAST	Watch
1353	Gentamicin	PDAST	Access
739	Meropenem	PDAST	Watch
1484	Nitrofurantoin	PDAST	Access
1394	Ampicillin/sulbactam	PDAST	Access
1129	Trimethoprim/sulfamethoxazole	PDAST	Access
1289	Piperacillin/tazobactam	PDAST	Watch

## Sheet: sourcedata_decis_all
cutoffseq	medianval	iqrval25	iqrval75	PDAST
0.1	4	3	6	All S/I
0.2	4	3	6	All S/I
0.3	4	3	6	All S/I
0.4	5	3	6	All S/I
0.5	5	3	6	All S/I
0.6	5	4	6	All S/I
0.7	6	4	6	All S/I
0.8	6	4	6	All S/I
0.9	6	4	6	All S/I

## Sheet: sourcedata_decis_access
cutoffseq	medianval	iqrval25	iqrval75	PDAST
0.1	4	3	6	Access S/I
0.2	4	3	6	Access S/I
0.3	4	3	6	Access S/I
0.4	3	2	5	Access S/I
0.5	3	1	5	Access S/I
0.6	1	0	3	Access S/I
0.7	0	0	0	Access S/I
0.8	0	0	0	Access S/I
0.9	0	0	0	Access S/I

## Sheet: sourcedata_zero_all
cutoffseq	zeroval	PDAST
0.1	2.79667	All S/I
0.2	2.6455	All S/I
0.3	2.30537	All S/I
0.4	2.07861	All S/I
0.5	1.77627	All S/I
0.6	1.85185	All S/I
0.7	1.70068	All S/I
0.8	1.73847	All S/I
0.9	1.73847	All S/I

## Sheet: sourcedata_zero_access
cutoffseq	zeroval	PDAST
0.1	3.36357	Access S
0.2	4.08163	Access S
0.3	6.387	Access S
0.4	10.5442	Access S
0.5	23.0537	Access S
0.6	49.4331	Access S
0.7	85.4875	Access S
0.8	99.9622	Access S
0.9	100	Access S

## Sheet: i_sourcedata_aware_dotplot
n	AWaRe_results	Approach	iqr_min	iqr_max	median_n	n_points
0	PDAST Access S	PDAST	1	4	3	654
3	PDAST Access S	PDAST	1	4	3	411
1	PDAST Access S	PDAST	1	4	3	298
6	PDAST Access S	PDAST	1	4	3	433
5	PDAST Access S	PDAST	1	4	3	217
2	PDAST Access S	PDAST	1	4	3	363
4	PDAST Access S	PDAST	1	4	3	270
0	Standard Access S	Standard	1	3	2	139
1	Standard Access S	Standard	1	3	2	660
3	Standard Access S	Standard	1	3	2	1135
2	Standard Access S	Standard	1	3	2	712
0	PDAST Watch S	PDAST	0	3	1	1156
4	PDAST Watch S	PDAST	0	3	1	257
6	PDAST Watch S	PDAST	0	3	1	114
1	PDAST Watch S	PDAST	0	3	1	418
3	PDAST Watch S	PDAST	0	3	1	218
5	PDAST Watch S	PDAST	0	3	1	171
2	PDAST Watch S	PDAST	0	3	1	312
0	Standard Watch S	Standard	2	3	3	66
1	Standard Watch S	Standard	2	3	3	370
2	Standard Watch S	Standard	2	3	3	720
3	Standard Watch S	Standard	2	3	3	1490
0	PDAST All S	PDAST	3	6	5	64
3	PDAST All S	PDAST	3	6	5	381
5	PDAST All S	PDAST	3	6	5	456
6	PDAST All S	PDAST	3	6	5	907
1	PDAST All S	PDAST	3	6	5	162
4	PDAST All S	PDAST	3	6	5	452
2	PDAST All S	PDAST	3	6	5	224
0	Standard All S	Standard	3	6	5	41
2	Standard All S	Standard	3	6	5	242
3	Standard All S	Standard	3	6	5	436
6	Standard All S	Standard	3	6	5	952
5	Standard All S	Standard	3	6	5	611
4	Standard All S	Standard	3	6	5	282
1	Standard All S	Standard	3	6	5	82
1	PDAST Access R	PDAST	0	2	0	411
2	PDAST Access R	PDAST	0	2	0	450
0	PDAST Access R	PDAST	0	2	0	1428
5	PDAST Access R	PDAST	0	2	0	55
3	PDAST Access R	PDAST	0	2	0	188
4	PDAST Access R	PDAST	0	2	0	107
6	PDAST Access R	PDAST	0	2	0	7
2	Standard Access R	Standard	0	1	1	377
1	Standard Access R	Standard	0	1	1	1085
0	Standard Access R	Standard	0	1	1	1135
3	Standard Access R	Standard	0	1	1	49
4	PDAST Watch R	PDAST	0	1	0	103
0	PDAST Watch R	PDAST	0	1	0	1981
1	PDAST Watch R	PDAST	0	1	0	240
3	PDAST Watch R	PDAST	0	1	0	129
2	PDAST Watch R	PDAST	0	1	0	147
5	PDAST Watch R	PDAST	0	1	0	42
6	PDAST Watch R	PDAST	0	1	0	4
3	Standard Watch R	Standard	0	1	0	66
2	Standard Watch R	Standard	0	1	0	370
1	Standard Watch R	Standard	0	1	0	720
0	Standard Watch R	Standard	0	1	0	1490
5	PDAST All R	PDAST	0	3	1	119
2	PDAST All R	PDAST	0	3	1	536
1	PDAST All R	PDAST	0	3	1	498
0	PDAST All R	PDAST	0	3	1	913
4	PDAST All R	PDAST	0	3	1	243
3	PDAST All R	PDAST	0	3	1	324
6	PDAST All R	PDAST	0	3	1	13
5	Standard All R	Standard	0	2	1	56
3	Standard All R	Standard	0	2	1	379
0	Standard All R	Standard	0	2	1	952
1	Standard All R	Standard	0	2	1	611
2	Standard All R	Standard	0	2	1	494
6	Standard All R	Standard	0	2	1	6
4	Standard All R	Standard	0	2	1	148

## Sheet: i_sourcedata_abs_cleveplot
values	ind	Approach	aware
0	Ampicillin	Standard	Access
0	Ceftazidime	Standard	Watch
0	Cefazolin	Standard	Access
0	Cefepime	Standard	Watch
0	Meropenem	Standard	Watch
0	Ampicillin/sulbactam	Standard	Access
2021	Ciprofloxacin	Standard	Watch
1756	Ceftriaxone	Standard	Watch
1999	Gentamicin	Standard	Access
1882	Nitrofurantoin	Standard	Access
1608	Trimethoprim/sulfamethoxazole	Standard	Access
2503	Piperacillin/tazobactam	Standard	Watch
931	Ampicillin	PDAST	Access
534	Ceftazidime	PDAST	Watch
683	Ciprofloxacin	PDAST	Watch
312	Ceftriaxone	PDAST	Watch
1102	Cefazolin	PDAST	Access
683	Cefepime	PDAST	Watch
1331	Gentamicin	PDAST	Access
777	Meropenem	PDAST	Watch
1243	Nitrofurantoin	PDAST	Access
1285	Ampicillin/sulbactam	PDAST	Access
1128	Trimethoprim/sulfamethoxazole	PDAST	Access
1274	Piperacillin/tazobactam	PDAST	Watch

## Sheet: i_sourcedata_decis_all
cutoffseq	medianval	iqrval25	iqrval75	PDAST
0.1	4	3	6	All S
0.2	4	3	6	All S
0.3	4	3	6	All S
0.4	4	3	6	All S
0.5	5	3	6	All S
0.6	5	3	6	All S
0.7	6	4	6	All S
0.8	6	4	6	All S
0.9	6	4	6	All S

## Sheet: i_sourcedata_decis_access
cutoffseq	medianval	iqrval25	iqrval75	PDAST
0.1	4	3	6	Access S
0.2	4	3	6	Access S
0.3	4	2	5	Access S
0.4	3	2	5	Access S
0.5	3	1	4	Access S
0.6	0	0	2	Access S
0.7	0	0	0	Access S
0.8	0	0	0	Access S
0.9	0	0	0	Access S

[truncated: 8 more sheets: i_sourcedata_zero_all, i_sourcedata_zero_access, sourcedata_racesuban, sourcedata_labpath, sourcedata_stability, sourcedata_timesens, sourcedata_prescr_abx, Sheet2]
